# Supplementary material for: Dysregulation of hypoxia-inducible factor 1α in the sympathetic nervous system accelerates diabetic cardiomyopathy
Source: Cardiovasc Diabetol. 2023 Apr 18;22:88. doi: 10.1186/s12933-023-01824-5 (PMC10114478; doi:10.1186/s12933-023-01824-5)
Supplement: Supplementary file 10 — Additional file 10: Dataset S1. RNA sequencing: differentially expressed protein coding genes (adjusted P-value padj < 0.01, fold change (FC) > 1.5 cutoff values). Dataset S2. g: Profiler analyses of differentially expressed genes. [file 12933_2023_1824_MOESM10_ESM.xlsx]

## Sheet: S1
RNA sequencing: differentially expressed protein coding genes (adjusted P-value padj < 0.01, fold change (FC) > 1.5 cutoff values)
	baseMean	log2FoldChange	lfcSE	stat	pvalue	padj	symbol	FoldChange	Symbol	Name
ENSMUSG00000053111	148.165	-11.2156	3.05953	-3.66578	0.000246584	0.00619648	Fank1	0.000420506	Fank1	fibronectin type 3 and ankyrin repeat domains 1
ENSMUSG00000062694	78.8698	-10.306	2.92713	-3.52085	0.000430172	0.00940193	Cav3	0.000789938	Cav3	caveolin 3
ENSMUSG00000029193	93.5853	-9.97401	1.65418	-6.02957	1.64392e-09	4.06869e-07	Cckar	0.000994315	Cckar	cholecystokinin A receptor
ENSMUSG00000034209	59.3349	-9.89535	2.46236	-4.01865	5.85337e-05	0.00219387	Rasl10a	0.00105004	Rasl10a	RAS-like, family 10, member A
ENSMUSG00000026475	60.0492	-9.33322	2.45496	-3.80178	0.000143662	0.00412454	Rgs16	0.00155032	Rgs16	regulator of G-protein signaling 16
ENSMUSG00000002997	48.6207	-9.0275	2.53317	-3.56372	0.000365633	0.00837107	Prkar2b	0.00191625	Prkar2b	protein kinase, cAMP dependent regulatory, type II beta
ENSMUSG00000035373	2548.06	-8.79526	1.92361	-4.57227	4.82464e-06	0.000329798	Ccl7	0.00225094	Ccl7	chemokine (C-C motif) ligand 7
ENSMUSG00000049404	27.52	-8.7872	2.27154	-3.8684	0.000109553	0.00337313	Rarres1	0.00226354	Rarres1	retinoic acid receptor responder (tazarotene induced) 1
ENSMUSG00000032495	60.8102	-8.77153	1.76391	-4.97277	6.60046e-07	6.86776e-05	Lrrc2	0.00228827	Lrrc2	leucine rich repeat containing 2
ENSMUSG00000051457	25.2746	-8.66408	2.34036	-3.70203	0.000213878	0.00560258	Spn	0.0024652	Spn	sialophorin
ENSMUSG00000032023	109.282	-8.63997	1.56732	-5.51258	3.53603e-08	6.6789e-06	Jhy	0.00250674	Jhy	junctional cadherin complex regulator
ENSMUSG00000041552	48.3578	-8.43899	2.15975	-3.9074	9.3296e-05	0.00305164	Ptchd1	0.00288145	Ptchd1	patched domain containing 1
ENSMUSG00000042078	85.3045	-8.30609	1.59547	-5.20604	1.92912e-07	2.68859e-05	Svop	0.0031595	Svop	SV2 related protein
ENSMUSG00000082229	75.0858	-8.14579	1.87505	-4.34429	1.39725e-05	0.000734706	Nap1l2	0.00353081	Nap1l2	nucleosome assembly protein 1-like 2
ENSMUSG00000026387	76.0595	-8.13408	1.34074	-6.06685	1.30447e-09	3.28521e-07	Sctr	0.00355957	Sctr	secretin receptor
ENSMUSG00000049176	295.343	-8.06328	0.796088	-10.1286	4.12364e-24	1.97316e-20	Frmpd4	0.00373861	Frmpd4	FERM and PDZ domain containing 4
ENSMUSG00000047257	36.2476	-8.02158	1.13476	-7.06899	1.5606e-12	8.2972e-10	Prss45	0.00384825	Prss45	protease, serine 45
ENSMUSG00000070690	35.7573	-8.00104	2.12272	-3.76924	0.000163744	0.00455531	Albfm1	0.00390344	Albfm1	albumin superfamily member 1
ENSMUSG00000071265	32.9009	-7.87988	2.12576	-3.70685	0.000209852	0.00552425	1700086L19Rik	0.0042454	1700086L19Rik	RIKEN cDNA 1700086L19 gene
ENSMUSG00000050751	84.8166	-7.75254	1.03638	-7.48044	7.40748e-14	6.25496e-11	Pgbd5	0.00463716	Pgbd5	piggyBac transposable element derived 5
ENSMUSG00000032417	27.1307	-7.60051	1.30388	-5.82914	5.57145e-09	1.23043e-06	Rwdd2a	0.00515252	Rwdd2a	RWD domain containing 2A
ENSMUSG00000028351	75.401	-7.56743	1.82287	-4.15139	3.30469e-05	0.00144631	Brinp1	0.005272	Brinp1	bone morphogenic protein/retinoic acid inducible neural specific 1
ENSMUSG00000044005	66.0416	-7.56714	1.9388	-3.90299	9.50101e-05	0.00306488	Gls2	0.00527307	Gls2	glutaminase 2 (liver, mitochondrial)
ENSMUSG00000020614	113.744	-7.5659	1.76309	-4.29129	1.7764e-05	0.000880036	Fam20a	0.00527759	Fam20a	FAM20A, golgi associated secretory pathway pseudokinase
ENSMUSG00000029330	71.0054	-7.47243	2.00184	-3.73279	0.00018937	0.00512906	Cds1	0.00563084	Cds1	CDP-diacylglycerol synthase 1
ENSMUSG00000020436	178.124	-7.4656	0.923402	-8.08489	6.22217e-16	8.11993e-13	Gabrg2	0.00565757	Gabrg2	gamma-aminobutyric acid (GABA) A receptor, subunit gamma 2
ENSMUSG00000054986	34.1775	-7.44524	1.89523	-3.92842	8.55067e-05	0.00286119	Sec14l3	0.00573799	Sec14l3	SEC14-like lipid binding 3
ENSMUSG00000010760	23.6264	-7.40003	2.11527	-3.49838	0.000468086	0.00991059	Phlda2	0.00592063	Phlda2	pleckstrin homology like domain, family A, member 2
ENSMUSG00000029123	120.309	-7.3525	0.782271	-9.39892	5.51285e-21	1.58274e-17	Stk32b	0.00611894	Stk32b	serine/threonine kinase 32B
ENSMUSG00000033676	79.0367	-7.34922	1.47372	-4.98684	6.1374e-07	6.47812e-05	Gabrb3	0.00613287	Gabrb3	gamma-aminobutyric acid (GABA) A receptor, subunit beta 3
ENSMUSG00000033578	74.7505	-7.33074	1.67703	-4.37126	1.23533e-05	0.000664165	Tmem35a	0.00621192	Tmem35a	transmembrane protein 35A
ENSMUSG00000029544	72.7799	-7.24869	0.798322	-9.07991	1.0866e-19	2.22831e-16	Cabp1	0.00657546	Cabp1	calcium binding protein 1
ENSMUSG00000033717	74.5732	-7.23753	1.97621	-3.66232	0.00024994	0.00626109	Adra2a	0.00662654	Adra2a	adrenergic receptor, alpha 2a
ENSMUSG00000024033	41.0779	-7.2154	2.03941	-3.53799	0.000403188	0.00900119	Rsph1	0.00672897	Rsph1	radial spoke head 1 homolog (Chlamydomonas)
ENSMUSG00000027420	49.5608	-7.17924	1.73652	-4.13427	3.56083e-05	0.00153501	Bfsp1	0.00689977	Bfsp1	beaded filament structural protein 1, in lens-CP94
ENSMUSG00000031139	77.9664	-7.16344	1.42068	-5.04227	4.60036e-07	5.41296e-05	Mcf2	0.00697575	Mcf2	mcf.2 transforming sequence
ENSMUSG00000026247	49.5666	-7.16188	1.54821	-4.62592	3.72947e-06	0.000269406	Ecel1	0.0069833	Ecel1	endothelin converting enzyme-like 1
ENSMUSG00000023328	131.7	-7.10715	0.603902	-11.7687	5.65807e-32	8.12216e-28	Ache	0.00725327	Ache	acetylcholinesterase
ENSMUSG00000052430	117.715	-7.05072	1.0739	-6.56553	5.18497e-11	2.06751e-08	Bmpr1b	0.00754259	Bmpr1b	bone morphogenetic protein receptor, type 1B
ENSMUSG00000049555	40.5056	-6.96773	1.90277	-3.6619	0.000250356	0.00626109	Tmie	0.00798924	Tmie	transmembrane inner ear
ENSMUSG00000034324	68.1775	-6.96127	1.49464	-4.6575	3.20078e-06	0.000243107	Tmem132c	0.00802508	Tmem132c	transmembrane protein 132C
ENSMUSG00000020793	40.2234	-6.91607	1.90173	-3.63672	0.000276129	0.00679902	Galr2	0.00828048	Galr2	galanin receptor 2
ENSMUSG00000036510	85.804	-6.86836	1.49688	-4.58845	4.46553e-06	0.000311178	Cdh8	0.00855891	Cdh8	cadherin 8
ENSMUSG00000040616	81.3705	-6.85356	1.47576	-4.64408	3.41595e-06	0.000255395	Tmem51	0.00864716	Tmem51	transmembrane protein 51
ENSMUSG00000057604	58.3196	-6.77035	1.73416	-3.90411	9.45738e-05	0.00306457	Lmcd1	0.00916053	Lmcd1	LIM and cysteine-rich domains 1
ENSMUSG00000019848	48.5491	-6.69942	1.69635	-3.94931	7.83773e-05	0.00269087	Popdc3	0.00962216	Popdc3	popeye domain containing 3
ENSMUSG00000044912	73.2741	-6.52858	1.75841	-3.71278	0.000204999	0.00544954	Syt16	0.0108319	Syt16	synaptotagmin XVI
ENSMUSG00000068129	30.9708	-6.49078	1.68525	-3.85152	0.000117387	0.00353267	Cst7	0.0111194	Cst7	cystatin F (leukocystatin)
ENSMUSG00000057606	31.3517	-6.47117	1.46489	-4.41753	9.98368e-06	0.000566465	Colq	0.0112715	Colq	collagen-like tail subunit (single strand of homotrimer) of asymmetric acetylcholinesterase
ENSMUSG00000027313	66.8027	-6.35099	1.57294	-4.03765	5.39901e-05	0.00210605	Chac1	0.0122507	Chac1	ChaC, cation transport regulator 1
ENSMUSG00000034329	61.8071	-6.34639	1.43877	-4.411	1.02895e-05	0.000581518	Brip1	0.0122898	Brip1	BRCA1 interacting protein C-terminal helicase 1
ENSMUSG00000050071	16.7274	-6.33685	1.53647	-4.12429	3.71886e-05	0.0015841	Bex1	0.0123714	Bex1	brain expressed X-linked 1
ENSMUSG00000020312	155.257	-6.23301	0.548069	-11.3727	5.72052e-30	4.1059e-26	Shc2	0.0132947	Shc2	SHC (Src homology 2 domain containing) transforming protein 2
ENSMUSG00000005640	65.4609	-6.2289	1.36814	-4.55283	5.2929e-06	0.000351758	Insrr	0.0133326	Insrr	insulin receptor-related receptor
ENSMUSG00000026163	65.9474	-6.22484	1.42747	-4.36075	1.2962e-05	0.00069171	Sphkap	0.0133702	Sphkap	SPHK1 interactor, AKAP domain containing
ENSMUSG00000037731	66.2503	-6.20951	1.49782	-4.14569	3.38791e-05	0.00146929	Themis2	0.013513	Themis2	thymocyte selection associated family member 2
ENSMUSG00000062542	376.277	-6.11089	1.5188	-4.0235	5.73393e-05	0.00217753	Syt9	0.014469	Syt9	synaptotagmin IX
ENSMUSG00000058441	37.8765	-6.06146	1.5323	-3.95578	7.62843e-05	0.00264718	Panx2	0.0149733	Panx2	pannexin 2
ENSMUSG00000021573	131.448	-6.03418	1.17841	-5.12061	3.04546e-07	3.90336e-05	Tppp	0.0152592	Tppp	tubulin polymerization promoting protein
ENSMUSG00000075270	136.314	-6.02437	1.42616	-4.22419	2.39797e-05	0.00111763	Pde11a	0.0153633	Pde11a	phosphodiesterase 11A
ENSMUSG00000060314	90.9095	-6.00295	1.26327	-4.75192	2.01498e-06	0.000166236	Zfp941	0.0155931	Zfp941	zinc finger protein 941
ENSMUSG00000060988	65.3289	-5.99866	1.39578	-4.29772	1.72565e-05	0.000863124	Galnt13	0.0156395	Galnt13	polypeptide N-acetylgalactosaminyltransferase 13
ENSMUSG00000004031	130.132	-5.98039	1.27696	-4.68329	2.82308e-06	0.000219056	Brinp2	0.0158388	Brinp2	bone morphogenic protein/retinoic acid inducible neural-specific 2
ENSMUSG00000006711	118.706	-5.96325	1.43269	-4.16229	3.15078e-05	0.00139597	D130043K22Rik	0.0160282	D130043K22Rik	RIKEN cDNA D130043K22 gene
ENSMUSG00000034731	701.597	-5.88008	1.17463	-5.00592	5.55964e-07	6.23505e-05	Dgkh	0.0169793	Dgkh	diacylglycerol kinase, eta
ENSMUSG00000031258	20.3649	-5.86349	1.65026	-3.55307	0.000380756	0.00860749	Xkrx	0.0171756	Xkrx	X-linked Kx blood group related, X-linked
ENSMUSG00000045648	270.529	-5.82709	0.904661	-6.44119	1.18544e-10	4.47816e-08	Vwc2l	0.0176145	Vwc2l	von Willebrand factor C domain-containing protein 2-like
ENSMUSG00000004929	118.188	-5.80158	1.17012	-4.9581	7.11877e-07	7.24751e-05	Thop1	0.0179288	Thop1	thimet oligopeptidase 1
ENSMUSG00000023017	19.1329	-5.79338	1.52565	-3.79732	0.000146271	0.0041661	Asic1	0.0180309	Asic1	acid-sensing (proton-gated) ion channel 1
ENSMUSG00000040877	50.6706	-5.73311	1.52652	-3.75568	0.000172871	0.0047333	Wdr25	0.0188002	Wdr25	WD repeat domain 25
ENSMUSG00000006435	79.4132	-5.72786	1.21914	-4.69826	2.62388e-06	0.000205824	Neurl1a	0.0188687	Neurl1a	neuralized E3 ubiquitin protein ligase 1A
ENSMUSG00000034402	20.9302	-5.62794	1.59761	-3.52272	0.000427147	0.00938349	Kcnh5	0.0202219	Kcnh5	potassium voltage-gated channel, subfamily H (eag-related), member 5
ENSMUSG00000031376	36.5087	-5.58657	1.08719	-5.13854	2.76884e-07	3.61333e-05	Atp2b3	0.0208101	Atp2b3	ATPase, Ca++ transporting, plasma membrane 3
ENSMUSG00000015980	149.235	-5.48472	0.879558	-6.23577	4.49569e-10	1.34449e-07	Lrrc27	0.0223324	Lrrc27	leucine rich repeat containing 27
ENSMUSG00000055629	23.4261	-5.40525	1.39306	-3.88014	0.000104398	0.00326519	B4galnt4	0.023597	B4galnt4	beta-1,4-N-acetyl-galactosaminyl transferase 4
ENSMUSG00000012889	35.2124	-5.39713	1.28232	-4.20888	2.56641e-05	0.0011808	Podnl1	0.0237302	Podnl1	podocan-like 1
ENSMUSG00000064329	122.893	-5.38786	0.570554	-9.4432	3.61565e-21	1.29757e-17	Scn1a	0.0238832	Scn1a	sodium channel, voltage-gated, type I, alpha
ENSMUSG00000048078	176.911	-5.35008	0.974879	-5.48795	4.06627e-08	7.4835e-06	Tenm4	0.0245168	Tenm4	teneurin transmembrane protein 4
ENSMUSG00000036913	52.5089	-5.34895	1.38288	-3.86799	0.000109735	0.00337313	Trim67	0.024536	Trim67	tripartite motif-containing 67
ENSMUSG00000025665	35.663	-5.30759	1.34493	-3.94638	7.9342e-05	0.00270536	Rps6ka6	0.0252498	Rps6ka6	ribosomal protein S6 kinase polypeptide 6
ENSMUSG00000032776	66.9419	-5.28639	1.49328	-3.54013	0.000399932	0.00895636	Mctp2	0.0256234	Mctp2	multiple C2 domains, transmembrane 2
ENSMUSG00000019892	31.8248	-5.2855	1.33711	-3.95293	7.72003e-05	0.00267039	Lrriq1	0.0256393	Lrriq1	leucine-rich repeats and IQ motif containing 1
ENSMUSG00000070699	54.4761	-5.28154	0.989725	-5.33637	9.48261e-08	1.52126e-05	Sars2	0.0257098	Sars2	seryl-aminoacyl-tRNA synthetase 2
ENSMUSG00000027419	67.9843	-5.26772	1.15799	-4.54902	5.3896e-06	0.000356534	Pcsk2	0.0259572	Pcsk2	proprotein convertase subtilisin/kexin type 2
ENSMUSG00000040329	56.6724	-5.25526	1.21277	-4.33328	1.46904e-05	0.000764058	Il7	0.0261823	Il7	interleukin 7
ENSMUSG00000038349	59.5591	-5.19437	1.18923	-4.36786	1.25469e-05	0.000672056	Plcl1	0.027311	Plcl1	phospholipase C-like 1
ENSMUSG00000067889	83.2518	-4.98418	0.779906	-6.39075	1.65077e-10	5.7797e-08	Sptbn2	0.0315945	Sptbn2	spectrin beta, non-erythrocytic 2
ENSMUSG00000016179	27.7587	-4.97417	1.35087	-3.68219	0.000231238	0.00591698	Camk1g	0.0318146	Camk1g	calcium/calmodulin-dependent protein kinase I gamma
ENSMUSG00000020802	237.964	-4.96893	1.22843	-4.04495	5.23334e-05	0.00205258	Ube2o	0.0319303	Ube2o	ubiquitin-conjugating enzyme E2O
ENSMUSG00000093536	24.7757	-4.93515	1.37071	-3.60044	0.000317682	0.00754673	Smim17	0.0326868	Smim17	small integral membrane protein 17
ENSMUSG00000034009	156.804	-4.8583	1.13104	-4.29543	1.74358e-05	0.000869063	Rxfp1	0.0344751	Rxfp1	relaxin/insulin-like family peptide receptor 1
ENSMUSG00000049287	33.4046	-4.79686	1.26383	-3.79549	0.00014735	0.00418852	Iba57	0.035975	Iba57	IBA57 homolog, iron-sulfur cluster assembly
ENSMUSG00000006930	32.0022	-4.77228	1.28612	-3.71061	0.00020676	0.0054761	Hap1	0.0365933	Hap1	huntingtin-associated protein 1
ENSMUSG00000025938	53.8822	-4.74211	1.17985	-4.01926	5.8382e-05	0.00219387	Slco5a1	0.0373665	Slco5a1	solute carrier organic anion transporter family, member 5A1
ENSMUSG00000055707	200.909	-4.64346	1.29067	-3.59772	0.000321025	0.00759194	Klhl26	0.0400111	Klhl26	kelch-like 26
ENSMUSG00000038576	26.4494	-4.62171	1.21938	-3.7902	0.000150524	0.00426187	Susd4	0.0406189	Susd4	sushi domain containing 4
ENSMUSG00000034059	96.5713	-4.52801	1.25505	-3.60783	0.000308769	0.00741201	Ypel4	0.0433443	Ypel4	yippee like 4
ENSMUSG00000029420	96.4092	-4.47997	1.16256	-3.85354	0.000116421	0.00351098	Rimbp2	0.0448121	Rimbp2	RIMS binding protein 2
ENSMUSG00000074521	14.3674	-4.47807	0.93962	-4.76583	1.88073e-06	0.000156965	NA	0.0448709	Gm14327	predicted gene 14327
ENSMUSG00000038540	114.012	-4.43156	0.815787	-5.43224	5.56496e-08	9.86235e-06	Tmc3	0.0463414	Tmc3	transmembrane channel-like gene family 3
ENSMUSG00000002799	24.3734	-4.02199	0.835633	-4.81311	1.48602e-06	0.000128505	Jag2	0.0615546	Jag2	jagged 2
ENSMUSG00000059713	481.69	-3.97498	1.11359	-3.56952	0.00035763	0.00824041	Rcan3	0.0635934	Rcan3	regulator of calcineurin 3
ENSMUSG00000026792	171.163	-3.85641	1.03735	-3.71757	0.000201145	0.00537697	Lrsam1	0.0690408	Lrsam1	leucine rich repeat and sterile alpha motif containing 1
ENSMUSG00000020431	70.0896	-3.77858	1.01637	-3.71771	0.000201039	0.00537697	Adcy1	0.0728674	Adcy1	adenylate cyclase 1
ENSMUSG00000029765	374.108	-3.65215	0.958196	-3.81149	0.000138133	0.00401398	Plxna4	0.0795413	Plxna4	plexin A4
ENSMUSG00000031824	264.095	-2.98696	0.567924	-5.25943	1.44504e-07	2.16079e-05	6430548M08Rik	0.126135	6430548M08Rik	RIKEN cDNA 6430548M08 gene
ENSMUSG00000026797	1568.76	-2.9662	0.749569	-3.95721	7.58301e-05	0.00264718	Stxbp1	0.127963	Stxbp1	syntaxin binding protein 1
ENSMUSG00000029245	836.536	-2.83078	0.681473	-4.15392	3.26832e-05	0.00143916	Epha5	0.140556	Epha5	Eph receptor A5
ENSMUSG00000042744	673.295	-2.81263	0.765519	-3.67415	0.000238647	0.00603129	Hectd4	0.142336	Hectd4	HECT domain E3 ubiquitin protein ligase 4
ENSMUSG00000020160	853.016	-2.74684	0.686317	-4.00229	6.27331e-05	0.00230243	Meis1	0.148977	Meis1	Meis homeobox 1
ENSMUSG00000034993	407.282	-2.73225	0.442291	-6.1775	6.51251e-10	1.86974e-07	Vat1	0.150491	Vat1	vesicle amine transport 1
ENSMUSG00000034586	425.62	-2.68009	0.583893	-4.59004	4.43168e-06	0.000310326	Hid1	0.156031	Hid1	HID1 domain containing
ENSMUSG00000023088	258.516	-2.61537	0.71055	-3.68077	0.00023253	0.00592891	Abcc1	0.16319	Abcc1	ATP-binding cassette, sub-family C (CFTR/MRP), member 1
ENSMUSG00000026014	496.036	-2.49379	0.638235	-3.90732	9.33243e-05	0.00305164	Raph1	0.177539	Raph1	Ras association (RalGDS/AF-6) and pleckstrin homology domains 1
ENSMUSG00000003528	1575.04	-2.24033	0.375128	-5.97219	2.34097e-09	5.60076e-07	Slc25a1	0.211637	Slc25a1	solute carrier family 25 (mitochondrial carrier, citrate transporter), member 1
ENSMUSG00000037351	810.64	-2.23455	0.611131	-3.65642	0.000255761	0.00638513	Actr1b	0.212487	Actr1b	ARP1 actin-related protein 1B, centractin beta
ENSMUSG00000026585	2275.48	-2.15278	0.431278	-4.99162	5.98735e-07	6.45115e-05	Kifap3	0.224879	Kifap3	kinesin-associated protein 3
ENSMUSG00000064181	272.134	-2.1046	0.588573	-3.57576	0.000349207	0.00809832	Rab3ip	0.232516	Rab3ip	RAB3A interacting protein
ENSMUSG00000041341	465.761	-2.09057	0.458926	-4.55535	5.22988e-06	0.000350818	Atg2b	0.234788	Atg2b	autophagy related 2B
ENSMUSG00000019124	1796.32	-1.77873	0.436631	-4.07376	4.62595e-05	0.00186532	Scrn1	0.291439	Scrn1	secernin 1
ENSMUSG00000001552	381.363	-1.71324	0.416761	-4.11084	3.94215e-05	0.0016644	Jup	0.304974	Jup	junction plakoglobin
ENSMUSG00000033793	1643.15	-1.61773	0.370034	-4.37185	1.23196e-05	0.000664165	Atp6v1h	0.325847	Atp6v1h	ATPase, H+ transporting, lysosomal V1 subunit H
ENSMUSG00000041199	469.764	-1.58197	0.389077	-4.06596	4.78353e-05	0.00191809	Rpusd1	0.334025	Rpusd1	RNA pseudouridylate synthase domain containing 1
ENSMUSG00000030357	3195.43	-1.55975	0.390088	-3.99847	6.3753e-05	0.00232869	Fkbp4	0.339209	Fkbp4	FK506 binding protein 4
ENSMUSG00000039318	516.71	-1.47864	0.419771	-3.5225	0.000427503	0.00938349	Rab3gap2	0.358826	Rab3gap2	RAB3 GTPase activating protein subunit 2
ENSMUSG00000029405	2619.73	-1.40181	0.368415	-3.80497	0.000141823	0.00409631	G3bp2	0.378455	G3bp2	GTPase activating protein (SH3 domain) binding protein 2
ENSMUSG00000030127	1333.73	-1.32793	0.34224	-3.88012	0.000104404	0.00326519	Cops7a	0.398339	Cops7a	COP9 signalosome subunit 7A
ENSMUSG00000032803	1235.43	-1.32071	0.310613	-4.25195	2.11922e-05	0.00101068	Cdv3	0.400338	Cdv3	carnitine deficiency-associated gene expressed in ventricle 3
ENSMUSG00000020917	7002.85	-1.3103	0.328948	-3.98331	6.7962e-05	0.0024262	Acly	0.403236	Acly	ATP citrate lyase
ENSMUSG00000022110	5298.9	-1.20124	0.307824	-3.90237	9.52559e-05	0.00306592	Sucla2	0.434901	Sucla2	succinate-Coenzyme A ligase, ADP-forming, beta subunit
ENSMUSG00000019795	3883.43	-1.1501	0.285083	-4.03427	5.47724e-05	0.00211929	Pcmt1	0.450594	Pcmt1	protein-L-isoaspartate (D-aspartate) O-methyltransferase 1
ENSMUSG00000029622	11813.9	0.942378	0.212821	4.42804	9.50953e-06	0.000550441	Arpc1b	1.92169	Arpc1b	actin related protein 2/3 complex, subunit 1B
ENSMUSG00000061232	6400.69	1.25204	0.311692	4.01692	5.89641e-05	0.00219852	H2-K1	2.38178	H2-K1	histocompatibility 2, K1, K region
ENSMUSG00000019738	256.16	1.37473	0.357841	3.84174	0.000122165	0.00363833	Polr2i	2.5932	Polr2i	polymerase (RNA) II (DNA directed) polypeptide I
ENSMUSG00000040158	1059.68	1.39033	0.351401	3.95654	7.60426e-05	0.00264718	Tax1bp3	2.62139	Tax1bp3	Tax1 (human T cell leukemia virus type I) binding protein 3
ENSMUSG00000068290	1266.69	1.43084	0.361582	3.95715	7.58478e-05	0.00264718	Ddrgk1	2.69603	Ddrgk1	DDRGK domain containing 1
ENSMUSG00000021754	1843.35	1.47481	0.34962	4.21834	2.4611e-05	0.00113965	Map3k1	2.77948	Map3k1	mitogen-activated protein kinase kinase kinase 1
ENSMUSG00000030779	587.843	1.48502	0.372409	3.98761	6.67419e-05	0.00239631	Rbbp6	2.79921	Rbbp6	retinoblastoma binding protein 6, ubiquitin ligase
ENSMUSG00000040253	3046.99	1.51742	0.327921	4.62739	3.70302e-06	0.000269406	Gbp7	2.86278	Gbp7	guanylate binding protein 7
ENSMUSG00000020134	1888.82	1.55028	0.407562	3.80379	0.000142501	0.00410763	Peli1	2.92874	Peli1	pellino 1
ENSMUSG00000038079	1469.88	1.58637	0.448519	3.53691	0.00040483	0.00902381	Tmem237	3.00293	Tmem237	transmembrane protein 237
ENSMUSG00000008575	3927.21	1.67248	0.476644	3.50886	0.000450038	0.00966352	Nfib	3.18761	Nfib	nuclear factor I/B
ENSMUSG00000020544	122.711	1.67286	0.470426	3.55605	0.00037647	0.00855305	Cox11	3.18846	Cox11	cytochrome c oxidase assembly protein 11, copper chaperone
ENSMUSG00000025724	1498.67	1.6904	0.469384	3.60131	0.000316621	0.00753747	Sec11a	3.22745	Sec11a	SEC11 homolog A, signal peptidase complex subunit
ENSMUSG00000021109	975.521	1.71837	0.442767	3.88097	0.00010404	0.00326519	Hif1a	3.29064	Hif1a	hypoxia inducible factor 1, alpha subunit
ENSMUSG00000021916	744.283	1.78329	0.506952	3.51768	0.000435343	0.00948258	Glt8d1	3.44211	Glt8d1	glycosyltransferase 8 domain containing 1
ENSMUSG00000022678	1133.58	1.81468	0.460678	3.93916	8.1768e-05	0.00277489	Nde1	3.51782	Nde1	nudE neurodevelopment protein 1
ENSMUSG00000040188	1029.25	1.88064	0.463311	4.05914	4.92548e-05	0.0019478	Scamp2	3.68239	Scamp2	secretory carrier membrane protein 2
ENSMUSG00000034640	1413.2	1.88079	0.350998	5.3584	8.3963e-08	1.42246e-05	Tiparp	3.68276	Tiparp	TCDD-inducible poly(ADP-ribose) polymerase
ENSMUSG00000000530	184.438	1.96053	0.489353	4.00637	6.16593e-05	0.00227326	Acvrl1	3.89204	Acvrl1	activin A receptor, type II-like 1
ENSMUSG00000009995	613.29	1.97265	0.447584	4.40733	1.04655e-05	0.00058456	Tafazzin	3.92488	Tafazzin	tafazzin, phospholipid-lysophospholipid transacylase
ENSMUSG00000036181	960.526	2.02356	0.546931	3.69986	0.000215722	0.00562457	H1f2	4.06587	H1f2	H1.2 linker histone, cluster member
ENSMUSG00000022770	286.447	2.05365	0.418387	4.90849	9.17783e-07	8.84213e-05	Dlg1	4.15155	Dlg1	discs large MAGUK scaffold protein 1
ENSMUSG00000013076	410.826	2.0539	0.374543	5.48374	4.16424e-08	7.5668e-06	Amotl1	4.15226	Amotl1	angiomotin-like 1
ENSMUSG00000030231	736.323	2.10479	0.541234	3.88888	0.000100708	0.00320618	Plekha5	4.30136	Plekha5	pleckstrin homology domain containing, family A member 5
ENSMUSG00000027966	434.039	2.22198	0.632419	3.51346	0.000442317	0.00954807	Col11a1	4.66532	Col11a1	collagen, type XI, alpha 1
ENSMUSG00000021550	762.649	2.26554	0.56122	4.03682	5.41812e-05	0.00210778	2210016F16Rik	4.80835	2210016F16Rik	RIKEN cDNA 2210016F16 gene
ENSMUSG00000024055	1134.59	2.26807	0.384451	5.89949	3.64623e-09	8.58059e-07	Cyp4f13	4.81677	Cyp4f13	cytochrome P450, family 4, subfamily f, polypeptide 13
ENSMUSG00000053560	12571	2.30941	0.560665	4.11905	3.80445e-05	0.00161577	Ier2	4.95679	Ier2	immediate early response 2
ENSMUSG00000026034	3107.5	2.32364	0.617284	3.76431	0.000167012	0.00461938	Clk1	5.00595	Clk1	CDC-like kinase 1
ENSMUSG00000038816	3646.88	2.41063	0.519253	4.6425	3.44216e-06	0.000256022	Ctnnal1	5.31708	Ctnnal1	catenin (cadherin associated protein), alpha-like 1
ENSMUSG00000044197	209.252	2.48348	0.589464	4.21311	2.51876e-05	0.0011626	Gpr146	5.59243	Gpr146	G protein-coupled receptor 146
ENSMUSG00000022711	432.537	2.50856	0.577633	4.34283	1.40658e-05	0.000736915	Pmm2	5.69053	Pmm2	phosphomannomutase 2
ENSMUSG00000026946	386.001	2.82823	0.748586	3.7781	0.000158033	0.00443078	Nmi	7.10202	Nmi	N-myc (and STAT) interactor
ENSMUSG00000032010	761.466	2.86643	0.689823	4.15531	3.24847e-05	0.00143482	Usp2	7.29258	Usp2	ubiquitin specific peptidase 2
ENSMUSG00000048285	1219.31	3.04617	0.709879	4.29111	1.77785e-05	0.000880036	Frmd6	8.26014	Frmd6	FERM domain containing 6
ENSMUSG00000058325	640.206	3.17539	0.838951	3.78495	0.000153738	0.00431881	Dock1	9.03416	Dock1	dedicator of cytokinesis 1
ENSMUSG00000023022	410.212	3.26406	0.822369	3.96909	7.21465e-05	0.00255719	Lima1	9.60684	Lima1	LIM domain and actin binding 1
ENSMUSG00000022912	1715.46	3.2799	0.387573	8.46265	2.61362e-17	4.16872e-14	Pros1	9.71289	Pros1	protein S (alpha)
ENSMUSG00000024593	1532.79	3.33437	0.950323	3.50867	0.000450359	0.00966352	Megf10	10.0866	Megf10	multiple EGF-like-domains 10
ENSMUSG00000028163	803.48	3.41834	0.721836	4.73562	2.18383e-06	0.000176425	Nfkb1	10.6911	Nfkb1	nuclear factor of kappa light polypeptide gene enhancer in B cells 1, p105
ENSMUSG00000034832	157.097	3.4718	0.876504	3.96096	7.46496e-05	0.00262646	Tet3	11.0947	Tet3	tet methylcytosine dioxygenase 3
ENSMUSG00000021010	208.497	3.49208	0.848002	4.11801	3.82153e-05	0.00161823	Npas3	11.2518	Npas3	neuronal PAS domain protein 3
ENSMUSG00000029298	340.973	3.61979	0.997025	3.63059	0.000282774	0.00692699	Gbp9	12.2932	Gbp9	guanylate-binding protein 9
ENSMUSG00000026043	905.41	3.63949	0.798911	4.55557	5.22449e-06	0.000350818	Col3a1	12.4623	Col3a1	collagen, type III, alpha 1
ENSMUSG00000024413	550.999	3.66821	0.734906	4.99141	5.99415e-07	6.45115e-05	Npc1	12.7128	Npc1	NPC intracellular cholesterol transporter 1
ENSMUSG00000031453	732.678	4.00293	0.742406	5.39184	6.97412e-08	1.20619e-05	Rasa3	16.0326	Rasa3	RAS p21 protein activator 3
ENSMUSG00000028339	89.8288	4.07322	1.16191	3.50562	0.000455546	0.0097312	Col15a1	16.833	Col15a1	collagen, type XV, alpha 1
ENSMUSG00000041592	62.6756	4.08354	1.15584	3.53296	0.000410933	0.00913149	Sdk2	16.9539	Sdk2	sidekick cell adhesion molecule 2
ENSMUSG00000036197	248.048	4.11319	1.03069	3.9907	6.58776e-05	0.00237606	Gxylt1	17.3059	Gxylt1	glucoside xylosyltransferase 1
ENSMUSG00000037110	121.292	4.1315	0.938298	4.40318	1.06675e-05	0.000593535	Ralgapa2	17.5269	Ralgapa2	Ral GTPase activating protein, alpha subunit 2 (catalytic)
ENSMUSG00000042401	44.2936	4.13265	1.0627	3.88883	0.000100731	0.00320618	Crtac1	17.5409	Crtac1	cartilage acidic protein 1
ENSMUSG00000039263	212.624	4.20689	0.704083	5.97499	2.30104e-09	5.59856e-07	Npepl1	18.4671	Npepl1	aminopeptidase-like 1
ENSMUSG00000022449	168.317	4.21743	1.1789	3.57744	0.000346982	0.008094	Adamts20	18.6026	Adamts20	a disintegrin-like and metallopeptidase (reprolysin type) with thrombospondin type 1 motif, 20
ENSMUSG00000020527	17.0174	4.22855	1.20343	3.51375	0.000441826	0.00954807	Myo19	18.7466	Myo19	myosin XIX
ENSMUSG00000047810	31.4789	4.24359	1.17729	3.60454	0.000312707	0.00747323	Ccdc88b	18.943	Ccdc88b	coiled-coil domain containing 88B
ENSMUSG00000022994	58.2048	4.40294	1.02376	4.30076	1.70214e-05	0.000860119	Adcy6	21.1552	Adcy6	adenylate cyclase 6
ENSMUSG00000001632	91.9425	4.42909	1.00795	4.39414	1.11214e-05	0.00061442	Brpf1	21.5421	Brpf1	bromodomain and PHD finger containing, 1
ENSMUSG00000032855	37.4063	4.47636	1.25882	3.55599	0.000376561	0.00855305	Pkd1	22.2596	Pkd1	polycystin 1, transient receptor potential channel interacting
ENSMUSG00000022948	17.6431	4.58999	1.24844	3.67658	0.000236384	0.00598464	Setd4	24.0838	Setd4	SET domain containing 4
ENSMUSG00000038507	129.176	4.59294	1.18575	3.87344	0.000107308	0.00332701	Parp12	24.133	Parp12	poly (ADP-ribose) polymerase family, member 12
ENSMUSG00000019768	44.1722	4.60325	1.29411	3.55709	0.000374984	0.00854509	Esr1	24.3062	Esr1	estrogen receptor 1 (alpha)
ENSMUSG00000032842	18.3786	4.64118	1.29465	3.58488	0.000337228	0.00790998	Abcc10	24.9537	Abcc10	ATP-binding cassette, sub-family C (CFTR/MRP), member 10
ENSMUSG00000033705	150.85	4.65516	1.19393	3.89903	9.65806e-05	0.00309468	Stard9	25.1966	Stard9	START domain containing 9
ENSMUSG00000066640	106.911	4.65877	1.18026	3.94723	7.90604e-05	0.00270217	Fbxl18	25.2597	Fbxl18	F-box and leucine-rich repeat protein 18
ENSMUSG00000085795	90.8578	4.67873	0.923363	5.06705	4.04021e-07	4.87372e-05	Zfp703	25.6117	Zfp703	zinc finger protein 703
ENSMUSG00000054321	103.401	4.69844	1.2643	3.71624	0.000202213	0.00539548	Taf4b	25.9639	Taf4b	TATA-box binding protein associated factor 4b
ENSMUSG00000024558	116.425	4.74365	1.23072	3.85437	0.000116029	0.00350652	Mapk4	26.7905	Mapk4	mitogen-activated protein kinase 4
ENSMUSG00000041362	134.397	4.83204	1.37393	3.51694	0.000436549	0.00948258	Shtn1	28.4831	Shtn1	shootin 1
ENSMUSG00000021610	196.022	4.87517	0.773338	6.30406	2.89943e-10	9.04811e-08	Clptm1l	29.3476	Clptm1l	CLPTM1-like
ENSMUSG00000048012	10.6328	4.87627	1.38376	3.52393	0.0004252	0.00938349	Zfp473	29.37	Zfp473	zinc finger protein 473
ENSMUSG00000039191	154.452	4.91492	0.866197	5.67414	1.3939e-08	2.81822e-06	Rbpj	30.1674	Rbpj	recombination signal binding protein for immunoglobulin kappa J region
ENSMUSG00000020902	71.0433	4.93063	1.27626	3.86334	0.000111848	0.00343073	Ntn1	30.4978	Ntn1	netrin 1
ENSMUSG00000052372	271.054	4.93409	1.09708	4.49746	6.87689e-06	0.000434733	Il1rapl1	30.571	Il1rapl1	interleukin 1 receptor accessory protein-like 1
ENSMUSG00000004952	28.9402	4.99342	1.26981	3.93241	8.40975e-05	0.00282721	Rasa4	31.8544	Rasa4	RAS p21 protein activator 4
ENSMUSG00000024074	64.44	5.0028	1.29939	3.85011	0.000118067	0.00353831	Crim1	32.0622	Crim1	cysteine rich transmembrane BMP regulator 1 (chordin like)
ENSMUSG00000022840	40.9458	5.00927	1.13262	4.42274	9.7456e-06	0.000557363	Adcy5	32.2063	Adcy5	adenylate cyclase 5
ENSMUSG00000030263	114.916	5.02862	1.4378	3.49744	0.000469748	0.00993113	Irag2	32.6412	Irag2	inositol 1,4,5-triphosphate receptor associated 2
ENSMUSG00000025583	97.3503	5.03428	1.24057	4.05803	4.94893e-05	0.0019517	Rptor	32.7694	Rptor	regulatory associated protein of MTOR, complex 1
ENSMUSG00000002108	80.9302	5.03598	1.42919	3.52366	0.000425636	0.00938349	Nr1h3	32.808	Nr1h3	nuclear receptor subfamily 1, group H, member 3
ENSMUSG00000026941	24.1309	5.04141	1.26188	3.99518	6.46464e-05	0.00235533	Mamdc4	32.9319	Mamdc4	MAM domain containing 4
ENSMUSG00000023959	17.9581	5.04149	1.39562	3.61236	0.00030342	0.00732032	Clic5	32.9336	Clic5	chloride intracellular channel 5
ENSMUSG00000105504	42.7145	5.08588	1.27412	3.99168	6.56078e-05	0.00237229	Gbp5	33.9628	Gbp5	guanylate binding protein 5
ENSMUSG00000034525	69.7017	5.11723	1.41938	3.60526	0.000311846	0.00747323	Ice1	34.7088	Ice1	interactor of little elongation complex ELL subunit 1
ENSMUSG00000020520	49.527	5.13686	1.45272	3.53602	0.0004062	0.00904031	Galnt10	35.1843	Galnt10	polypeptide N-acetylgalactosaminyltransferase 10
ENSMUSG00000007617	99.1587	5.16616	1.45434	3.55223	0.000381987	0.00862173	Homer1	35.9061	Homer1	homer scaffolding protein 1
ENSMUSG00000031586	94.1705	5.21174	1.06463	4.89536	9.81282e-07	9.26731e-05	Rbpms	37.0587	Rbpms	RNA binding protein gene with multiple splicing
ENSMUSG00000028655	195.379	5.22367	1.36602	3.82401	0.0001313	0.00385705	Mfsd2a	37.3665	Mfsd2a	major facilitator superfamily domain containing 2A
ENSMUSG00000038319	59.385	5.22463	1.29814	4.02469	5.70493e-05	0.00217412	Kcnh2	37.3914	Kcnh2	potassium voltage-gated channel, subfamily H (eag-related), member 2
ENSMUSG00000050930	66.9175	5.23158	1.3548	3.86151	0.000112689	0.0034418	Map10	37.5719	Map10	microtubule-associated protein 10
ENSMUSG00000013629	33.5703	5.24027	1.45763	3.59508	0.000324297	0.00764415	Cad	37.799	Cad	carbamoyl-phosphate synthetase 2, aspartate transcarbamylase, and dihydroorotase
ENSMUSG00000040690	211.685	5.24117	0.910936	5.75361	8.73597e-09	1.84419e-06	Col16a1	37.8223	Col16a1	collagen, type XVI, alpha 1
ENSMUSG00000031398	51.2526	5.34574	1.39556	3.83054	0.000127864	0.0037845	Plxna3	40.6657	Plxna3	plexin A3
ENSMUSG00000033088	141.384	5.43571	0.69561	7.81432	5.52621e-15	6.10222e-12	Triobp	43.2826	Triobp	TRIO and F-actin binding protein
ENSMUSG00000029254	165.882	5.44091	1.50071	3.62555	0.000288351	0.00702955	Stap1	43.4387	Stap1	signal transducing adaptor family member 1
ENSMUSG00000044702	55.3546	5.47143	1.04837	5.21899	1.79898e-07	2.55686e-05	Palb2	44.3675	Palb2	partner and localizer of BRCA2
ENSMUSG00000040037	398.352	5.48131	1.41497	3.87379	0.000107155	0.00332701	Negr1	44.6723	Negr1	neuronal growth regulator 1
ENSMUSG00000068394	159.164	5.5657	1.55375	3.5821	0.000340848	0.00798184	Cep152	47.3633	Cep152	centrosomal protein 152
ENSMUSG00000044043	43.0293	5.57259	1.51099	3.68804	0.00022599	0.00582422	Pcdhb14	47.5902	Pcdhb14	protocadherin beta 14
ENSMUSG00000037295	130.395	5.58602	1.53478	3.63963	0.000273034	0.00674596	Ldlrap1	48.0353	Ldlrap1	low density lipoprotein receptor adaptor protein 1
ENSMUSG00000035382	86.4178	5.58658	1.53203	3.64652	0.00026582	0.00659041	Pcsk7	48.0539	Pcsk7	proprotein convertase subtilisin/kexin type 7
ENSMUSG00000045598	42.103	5.60402	1.5222	3.68152	0.000231847	0.00592201	Zfp553	48.6383	Zfp553	zinc finger protein 553
ENSMUSG00000056214	208.792	5.65262	1.60737	3.51669	0.00043696	0.00948258	Pard6g	50.3045	Pard6g	par-6 family cell polarity regulator gamma
ENSMUSG00000030409	56.4977	5.6882	1.32842	4.28194	1.85271e-05	0.000907703	Dmpk	51.5606	Dmpk	dystrophia myotonica-protein kinase
ENSMUSG00000015112	46.3812	5.69214	1.52921	3.72227	0.000197439	0.00531752	Slc25a13	51.7017	Slc25a13	solute carrier family 25 (mitochondrial carrier, adenine nucleotide translocator), member 13
ENSMUSG00000032482	83.8904	5.70485	1.19609	4.76956	1.84625e-06	0.000154988	Cspg5	52.1591	Cspg5	chondroitin sulfate proteoglycan 5
ENSMUSG00000090173	37.0482	5.71482	1.55382	3.67793	0.000235138	0.00596361	Fbxw10	52.521	Fbxw10	F-box and WD-40 domain protein 10
ENSMUSG00000052085	137.546	5.71771	1.58632	3.60439	0.000312881	0.00747323	Dock8	52.6262	Dock8	dedicator of cytokinesis 8
ENSMUSG00000030310	95.2303	5.74108	1.25786	4.56416	5.01493e-06	0.000341182	Slc6a1	53.4857	Slc6a1	solute carrier family 6 (neurotransmitter transporter, GABA), member 1
ENSMUSG00000075028	57.9232	5.74132	1.30663	4.394	1.11285e-05	0.00061442	Prdm11	53.4945	Prdm11	PR domain containing 11
ENSMUSG00000032298	100.956	5.75648	1.50562	3.82334	0.000131658	0.00385705	Neil1	54.0596	Neil1	nei endonuclease VIII-like 1 (E. coli)
ENSMUSG00000001870	48.909	5.75867	1.49548	3.85071	0.000117777	0.003537	Ltbp1	54.1419	Ltbp1	latent transforming growth factor beta binding protein 1
ENSMUSG00000046818	38.6691	5.77741	1.59608	3.61975	0.00029489	0.00715059	Ddit4l	54.8496	Ddit4l	DNA-damage-inducible transcript 4-like
ENSMUSG00000073609	71.4012	5.78524	1.09783	5.26973	1.36627e-07	2.06451e-05	D2hgdh	55.1481	D2hgdh	D-2-hydroxyglutarate dehydrogenase
ENSMUSG00000027185	29.9071	5.82809	1.66311	3.50434	0.000457744	0.00976362	Nat10	56.8108	Nat10	N-acetyltransferase 10
ENSMUSG00000020253	60.5501	5.83198	1.54983	3.76297	0.00016791	0.00463527	Ppm1m	56.9639	Ppm1m	protein phosphatase 1M
ENSMUSG00000043629	31.5485	5.8455	1.65556	3.53082	0.000414274	0.0091915	1700019D03Rik	57.5004	1700019D03Rik	RIKEN cDNA 1700019D03 gene
ENSMUSG00000005774	42.0262	5.87317	1.20222	4.88528	1.03281e-06	9.69016e-05	Rfx5	58.614	Rfx5	regulatory factor X, 5 (influences HLA class II expression)
ENSMUSG00000042684	142.343	5.87626	1.46842	4.00176	6.28736e-05	0.00230243	Npl	58.7394	Npl	N-acetylneuraminate pyruvate lyase
ENSMUSG00000024420	43.4551	5.91008	1.60097	3.69157	0.00022287	0.00576449	Zfp521	60.133	Zfp521	zinc finger protein 521
ENSMUSG00000044317	21.5255	5.91018	1.65713	3.56653	0.000361746	0.00831554	Gpr4	60.1369	Gpr4	G protein-coupled receptor 4
ENSMUSG00000027936	52.3363	5.91245	1.64085	3.60328	0.000314232	0.00749303	Crtc2	60.2315	Crtc2	CREB regulated transcription coactivator 2
ENSMUSG00000034121	142.775	5.93212	1.49627	3.9646	7.3519e-05	0.00259942	Mks1	61.0583	Mks1	MKS transition zone complex subunit 1
ENSMUSG00000022364	67.3757	5.9429	1.47974	4.01617	5.91522e-05	0.00219982	Tbc1d31	61.5165	Tbc1d31	TBC1 domain family, member 31
ENSMUSG00000020387	122.331	5.95067	1.13934	5.22292	1.7612e-07	2.52821e-05	Jade2	61.8488	Jade2	jade family PHD finger 2
ENSMUSG00000014426	389.998	5.96054	0.939002	6.34774	2.18508e-10	7.12881e-08	Map3k4	62.2731	Map3k4	mitogen-activated protein kinase kinase kinase 4
ENSMUSG00000004947	68.2212	5.96166	1.4124	4.22094	2.43283e-05	0.0011302	Dtx2	62.3217	Dtx2	deltex 2, E3 ubiquitin ligase
ENSMUSG00000036334	33.7238	5.97284	1.52909	3.90615	9.37789e-05	0.0030526	Igsf10	62.8063	Igsf10	immunoglobulin superfamily, member 10
ENSMUSG00000034235	67.5476	5.97295	1.70323	3.50683	0.000453479	0.00970148	Usp54	62.8112	Usp54	ubiquitin specific peptidase 54
ENSMUSG00000063558	56.7922	5.98739	1.39061	4.30557	1.66553e-05	0.00084913	Aox1	63.4431	Aox1	aldehyde oxidase 1
ENSMUSG00000044468	69.4142	5.99485	1.5972	3.75335	0.000174487	0.00475287	Tent5c	63.7719	Tent5c	terminal nucleotidyltransferase 5C
ENSMUSG00000035295	34.5466	6.00681	1.6291	3.6872	0.000226734	0.00583083	Wdr38	64.303	Wdr38	WD repeat domain 38
ENSMUSG00000033669	59.2142	6.05719	1.29455	4.67899	2.88289e-06	0.000222494	Zfp7	66.5879	Zfp7	zinc finger protein 7
ENSMUSG00000034795	74.5026	6.06962	1.25728	4.82757	1.38208e-06	0.000122467	Ccdc122	67.1644	Ccdc122	coiled-coil domain containing 122
ENSMUSG00000005947	36.778	6.097	1.72312	3.53835	0.000402636	0.00900119	Itgae	68.4512	Itgae	integrin alpha E, epithelial-associated
ENSMUSG00000035181	75.4876	6.10714	1.61329	3.78552	0.000153385	0.00431735	Heatr5a	68.9337	Heatr5a	HEAT repeat containing 5A
ENSMUSG00000047793	25.0604	6.11176	1.6607	3.68023	0.000233027	0.00593104	Sned1	69.155	Sned1	sushi, nidogen and EGF-like domains 1
ENSMUSG00000019979	87.2934	6.11475	1.60251	3.81574	0.000135777	0.00396962	Apaf1	69.2985	Apaf1	apoptotic peptidase activating factor 1
ENSMUSG00000022543	13.3135	6.11535	1.68677	3.62548	0.00028843	0.00702955	Dnaaf8	69.3271	Dnaaf8	dynein axonemal assembly factor 8
ENSMUSG00000045838	13.4907	6.13246	1.71433	3.57717	0.000347329	0.008094	Ccdc9b	70.1542	Ccdc9b	coiled-coil domain containing 9B
ENSMUSG00000037784	63.3029	6.14389	1.56833	3.91748	8.94798e-05	0.00295283	Dzip1l	70.7123	Dzip1l	DAZ interacting protein 1-like
ENSMUSG00000091474	128.522	6.14812	1.46208	4.20504	2.61037e-05	0.00119718	NA	70.9202	2610021A01Rik	RIKEN cDNA 2610021A01 gene
ENSMUSG00000016984	63.3986	6.15636	1.33092	4.62562	3.73471e-06	0.000269406	Etaa1	71.326	Etaa1	Ewing tumor-associated antigen 1
ENSMUSG00000038705	112.832	6.15677	1.37602	4.47435	7.66448e-06	0.000473933	Gmeb2	71.3466	Gmeb2	glucocorticoid modulatory element binding protein 2
ENSMUSG00000037989	50.6629	6.15687	1.42677	4.31524	1.59431e-05	0.000820301	Wnk2	71.3512	Wnk2	WNK lysine deficient protein kinase 2
ENSMUSG00000045100	40.8439	6.21032	1.52924	4.06106	4.88497e-05	0.00193712	Slc25a26	74.0447	Slc25a26	solute carrier family 25 (mitochondrial carrier, phosphate carrier), member 26
ENSMUSG00000036636	81.6073	6.23858	1.45759	4.28007	1.86837e-05	0.000912263	Clcn7	75.5092	Clcn7	chloride channel, voltage-sensitive 7
ENSMUSG00000020374	223.022	6.24812	1.24955	5.00029	5.72446e-07	6.32112e-05	Rasgef1c	76.0103	Rasgef1c	RasGEF domain family, member 1C
ENSMUSG00000028830	158.932	6.25553	1.01391	6.16971	6.84135e-10	1.92564e-07	AU040320	76.4017	AU040320	expressed sequence AU040320
ENSMUSG00000021277	41.9415	6.27451	1.55797	4.02736	5.64069e-05	0.00215926	Traf3	77.4133	Traf3	TNF receptor-associated factor 3
ENSMUSG00000021495	108.763	6.27479	1.17173	5.35516	8.54811e-08	1.42684e-05	Fam193b	77.4284	Fam193b	family with sequence similarity 193, member B
ENSMUSG00000041143	41.9991	6.29162	1.64181	3.83211	0.000127048	0.00376812	Tmco4	78.3368	Tmco4	transmembrane and coiled-coil domains 4
ENSMUSG00000030486	42.0517	6.2939	1.61152	3.90556	9.40058e-05	0.00305306	Zfp108	78.461	Zfp108	zinc finger protein 108
ENSMUSG00000022838	15.6601	6.3521	1.73909	3.65255	0.000259647	0.00644851	Eaf2	81.6908	Eaf2	ELL associated factor 2
ENSMUSG00000001436	75.2463	6.37646	1.53574	4.15205	3.29514e-05	0.00144631	Slc19a1	83.0816	Slc19a1	solute carrier family 19 (folate transporter), member 1
ENSMUSG00000038296	59.8964	6.39056	1.38234	4.623	3.78222e-06	0.000271469	Galnt18	83.8977	Galnt18	polypeptide N-acetylgalactosaminyltransferase 18
ENSMUSG00000006014	45.3968	6.40429	1.7238	3.71521	0.000203033	0.0054073	Prg4	84.6999	Prg4	proteoglycan 4 (megakaryocyte stimulating factor, articular superficial zone protein)
ENSMUSG00000029710	29.7876	6.42322	1.79924	3.56997	0.000357029	0.00824041	Ephb4	85.8187	Ephb4	Eph receptor B4
ENSMUSG00000030051	74.4949	6.42369	1.49331	4.30164	1.69542e-05	0.000859989	Aplf	85.8464	Aplf	aprataxin and PNKP like factor
ENSMUSG00000020420	124.125	6.42631	1.33278	4.82175	1.42303e-06	0.000124169	Zfp607a	86.003	Zfp607a	zinc finger protein 607A
ENSMUSG00000039840	47.3088	6.434	1.65176	3.89523	9.81059e-05	0.00313655	Epg5	86.4621	Epg5	ectopic P-granules autophagy protein 5 homolog (C. elegans)
ENSMUSG00000045176	92.7883	6.43511	1.01735	6.32538	2.52604e-10	8.05807e-08	Borcs6	86.5288	Borcs6	BLOC-1 related complex subunit 6
ENSMUSG00000034066	61.7966	6.46001	1.69988	3.80026	0.000144543	0.00414153	Farp2	88.0352	Farp2	FERM, RhoGEF and pleckstrin domain protein 2
ENSMUSG00000050248	112.199	6.4796	1.58028	4.1003	4.12614e-05	0.00173189	Evc2	89.2391	Evc2	EvC ciliary complex subunit 2
ENSMUSG00000035900	78.7312	6.48467	1.65382	3.92103	8.81717e-05	0.00291637	Gramd4	89.5527	Gramd4	GRAM domain containing 4
ENSMUSG00000029560	48.5412	6.48514	1.66236	3.90117	9.57307e-05	0.0030743	Snx8	89.5823	Snx8	sorting nexin 8
ENSMUSG00000028073	99.9621	6.5157	1.5704	4.14906	3.33842e-05	0.00145663	Pear1	91.5003	Pear1	platelet endothelial aggregation receptor 1
ENSMUSG00000032854	82.615	6.52064	1.71204	3.8087	0.000139701	0.00404316	Ugt8a	91.8139	Ugt8a	UDP galactosyltransferase 8A
ENSMUSG00000048126	133.5	6.53611	0.927453	7.04738	1.82321e-12	8.53288e-10	Col6a3	92.8039	Col6a3	collagen, type VI, alpha 3
ENSMUSG00000051278	115.247	6.54044	1.19048	5.49394	3.93064e-08	7.32784e-06	Zgrf1	93.0827	Zgrf1	zinc finger, GRF-type containing 1
ENSMUSG00000030929	66.5382	6.54134	1.40843	4.64442	3.41029e-06	0.000255395	Eri2	93.1409	Eri2	exoribonuclease 2
ENSMUSG00000042997	134.237	6.54739	1.28956	5.07721	3.83009e-07	4.6594e-05	Nhlrc3	93.5318	Nhlrc3	NHL repeat containing 3
ENSMUSG00000059049	85.0967	6.56452	1.54238	4.25609	2.08029e-05	0.00100148	Frem1	94.6495	Frem1	Fras1 related extracellular matrix protein 1
ENSMUSG00000030307	18.6042	6.60152	1.88048	3.51056	0.000447164	0.00962375	Slc6a11	97.1082	Slc6a11	solute carrier family 6 (neurotransmitter transporter, GABA), member 11
ENSMUSG00000058881	68.9946	6.60428	1.15553	5.71536	1.09472e-08	2.2775e-06	Zfp516	97.2939	Zfp516	zinc finger protein 516
ENSMUSG00000041440	102.409	6.60541	1.47812	4.46878	7.86676e-06	0.000478505	Gk5	97.37	Gk5	glycerol kinase 5 (putative)
ENSMUSG00000037379	70.466	6.61051	1.72306	3.8365	0.000124802	0.00370917	Spon2	97.7151	Spon2	spondin 2, extracellular matrix protein
ENSMUSG00000003418	90.7359	6.67883	1.77846	3.7554	0.000173068	0.0047333	St8sia6	102.454	St8sia6	ST8 alpha-N-acetyl-neuraminide alpha-2,8-sialyltransferase 6
ENSMUSG00000027848	74.0975	6.68743	1.3912	4.80694	1.5326e-06	0.000131739	Olfml3	103.067	Olfml3	olfactomedin-like 3
ENSMUSG00000026274	53.3243	6.69016	1.91166	3.49966	0.000465846	0.00990699	Pask	103.262	Pask	PAS domain containing serine/threonine kinase
ENSMUSG00000035284	94.6258	6.70914	1.47811	4.539	5.65227e-06	0.000370459	Vps13c	104.629	Vps13c	vacuolar protein sorting 13C
ENSMUSG00000006526	55.5811	6.71163	1.49291	4.49567	6.93514e-06	0.000434733	Stimate	104.81	Stimate	STIM activating enhancer
ENSMUSG00000042647	56.0729	6.7226	1.36266	4.93344	8.0793e-07	8.05406e-05	Acad12	105.61	Acad12	acyl-Coenzyme A dehydrogenase family, member 12
ENSMUSG00000039463	111.328	6.73551	1.41791	4.75029	2.03121e-06	0.000166617	Slc9a8	106.559	Slc9a8	solute carrier family 9 (sodium/hydrogen exchanger), member 8
ENSMUSG00000032009	56.4611	6.73588	1.71659	3.924	8.7092e-05	0.002894	Sesn3	106.587	Sesn3	sestrin 3
ENSMUSG00000050567	58.9402	6.73759	1.73574	3.88169	0.000103735	0.00326519	Maml1	106.713	Maml1	mastermind like transcriptional coactivator 1
ENSMUSG00000033767	96.2699	6.74426	1.352	4.98836	6.08941e-07	6.47507e-05	Tmem131l	107.208	Tmem131l	transmembrane 131 like
ENSMUSG00000047798	196.659	6.77555	0.898938	7.53728	4.79883e-14	4.30545e-11	Cd300lf	109.558	Cd300lf	CD300 molecule like family member F
ENSMUSG00000032363	77.6148	6.77592	1.51508	4.47231	7.73804e-06	0.000474699	Adamts7	109.586	Adamts7	a disintegrin-like and metallopeptidase (reprolysin type) with thrombospondin type 1 motif, 7
ENSMUSG00000033278	98.8255	6.78061	1.46234	4.63683	3.53799e-06	0.000261793	Ptprm	109.943	Ptprm	protein tyrosine phosphatase, receptor type, M
ENSMUSG00000037016	79.5252	6.78825	1.40248	4.84019	1.29718e-06	0.000117113	Frem2	110.527	Frem2	Fras1 related extracellular matrix protein 2
ENSMUSG00000039844	100.096	6.79486	1.08568	6.25865	3.88322e-10	1.18604e-07	Rapgef1	111.034	Rapgef1	Rap guanine nucleotide exchange factor (GEF) 1
ENSMUSG00000023336	121.028	6.81281	1.55692	4.37583	1.20972e-05	0.000662805	Wfdc1	112.424	Wfdc1	WAP four-disulfide core domain 1
ENSMUSG00000030789	40.9245	6.82027	1.93693	3.52117	0.000429643	0.00940193	Itgax	113.007	Itgax	integrin alpha X
ENSMUSG00000049676	21.8165	6.8325	1.88051	3.63333	0.000279786	0.00686552	Catsperg1	113.969	Catsperg1	cation channel sperm associated auxiliary subunit gamma 1
ENSMUSG00000022092	40.8498	6.8404	1.38501	4.93889	7.85697e-07	7.88719e-05	Ppp3cc	114.595	Ppp3cc	protein phosphatase 3, catalytic subunit, gamma isoform
ENSMUSG00000038233	121.895	6.84162	1.53331	4.462	8.1199e-06	0.000489753	Gask1a	114.692	Gask1a	golgi associated kinase 1A
ENSMUSG00000042507	41.5651	6.85264	1.39522	4.91152	9.0373e-07	8.76557e-05	Mideas	115.571	Mideas	mitotic deacetylase associated SANT domain protein
ENSMUSG00000018372	80.0127	6.85986	1.56426	4.38537	1.15788e-05	0.000636836	Cep95	116.151	Cep95	centrosomal protein 95
ENSMUSG00000074305	239.077	6.91788	1.17616	5.88175	4.05947e-09	9.2498e-07	Peak1	120.918	Peak1	pseudopodium-enriched atypical kinase 1
ENSMUSG00000026556	23.1551	6.91954	1.93837	3.56978	0.000357285	0.00824041	Vangl2	121.057	Vangl2	VANGL planar cell polarity 2
ENSMUSG00000032392	66.0638	6.94919	1.72289	4.03344	5.49662e-05	0.00212107	Parp16	123.57	Parp16	poly (ADP-ribose) polymerase family, member 16
ENSMUSG00000020086	66.407	6.95671	1.61782	4.30004	1.70766e-05	0.000860119	Macroh2a2	124.216	Macroh2a2	macroH2A.2 histone
ENSMUSG00000036721	67.4129	6.96365	1.73283	4.01865	5.85323e-05	0.00219387	Zscan12	124.815	Zscan12	zinc finger and SCAN domain containing 12
ENSMUSG00000068227	90.3214	6.97302	1.56119	4.46647	7.95218e-06	0.00048166	Il2rb	125.629	Il2rb	interleukin 2 receptor, beta chain
ENSMUSG00000038534	24.2389	6.98583	1.91257	3.65258	0.000259618	0.00644851	Osbpl7	126.749	Osbpl7	oxysterol binding protein-like 7
ENSMUSG00000043587	180.581	6.99236	1.3926	5.02108	5.13825e-07	5.90076e-05	Pxylp1	127.324	Pxylp1	2-phosphoxylose phosphatase 1
ENSMUSG00000071226	46.9419	7.02271	1.71904	4.08524	4.40309e-05	0.0018059	Cecr2	130.031	Cecr2	CECR2, histone acetyl-lysine reader
ENSMUSG00000022358	143.717	7.0295	1.32779	5.29412	1.1959e-07	1.866e-05	Fbxo32	130.644	Fbxo32	F-box protein 32
ENSMUSG00000032113	25.5266	7.05893	1.82338	3.87134	0.000108237	0.00334857	Chek1	133.336	Chek1	checkpoint kinase 1
ENSMUSG00000025198	118.148	7.06376	1.9643	3.59607	0.000323064	0.00762761	Erlin1	133.784	Erlin1	ER lipid raft associated 1
ENSMUSG00000102018	25.8508	7.07744	1.77491	3.9875	6.67727e-05	0.00239631	Iqank1	135.059	Iqank1	IQ motif and ankyrin repeat containing 1
ENSMUSG00000018740	120.927	7.08391	1.42547	4.96953	6.71143e-07	6.93112e-05	Slc25a35	135.666	Slc25a35	solute carrier family 25, member 35
ENSMUSG00000042460	121.134	7.08489	1.71434	4.13273	3.58479e-05	0.00153623	C1galt1	135.758	C1galt1	core 1 synthase, glycoprotein-N-acetylgalactosamine 3-beta-galactosyltransferase, 1
ENSMUSG00000022369	48.4468	7.08865	2.02527	3.50011	0.000465075	0.00990526	Mtbp	136.112	Mtbp	Mdm2, transformed 3T3 cell double minute p53 binding protein
ENSMUSG00000022439	99.2725	7.10925	1.69538	4.1933	2.74924e-05	0.00124573	Parvg	138.069	Parvg	parvin, gamma
ENSMUSG00000000901	47.6978	7.1098	1.96229	3.62321	0.000290964	0.00706733	Mmp11	138.122	Mmp11	matrix metallopeptidase 11
ENSMUSG00000020238	72.429	7.11345	1.70717	4.16681	3.08889e-05	0.00137705	Ncln	138.472	Ncln	nicalin
ENSMUSG00000015337	26.648	7.12132	1.75601	4.0554	5.00491e-05	0.00196837	Endog	139.23	Endog	endonuclease G
ENSMUSG00000034957	49.0791	7.12636	1.88872	3.77313	0.000161214	0.0045024	Cebpa	139.717	Cebpa	CCAAT/enhancer binding protein (C/EBP), alpha
ENSMUSG00000050737	99.8853	7.14427	1.67626	4.26202	2.02586e-05	0.000979164	Ptges	141.462	Ptges	prostaglandin E synthase
ENSMUSG00000028441	27.4286	7.16392	1.9978	3.58589	0.000335924	0.00789229	1110017D15Rik	143.402	1110017D15Rik	RIKEN cDNA 1110017D15 gene
ENSMUSG00000029635	77.2941	7.17202	1.01704	7.05183	1.76582e-12	8.53288e-10	Cdk8	144.209	Cdk8	cyclin-dependent kinase 8
ENSMUSG00000022246	27.6101	7.17319	1.98656	3.61086	0.000305178	0.00735038	Rai14	144.327	Rai14	retinoic acid induced 14
ENSMUSG00000052387	130.041	7.17827	1.85936	3.86061	0.000113104	0.00344715	Trpm3	144.835	Trpm3	transient receptor potential cation channel, subfamily M, member 3
ENSMUSG00000036106	130.853	7.18956	1.6189	4.44101	8.95396e-06	0.000528947	Prr5	145.973	Prr5	proline rich 5 (renal)
ENSMUSG00000042104	129.181	7.19003	1.38623	5.18674	2.1401e-07	2.89821e-05	Uggt2	146.02	Uggt2	UDP-glucose glycoprotein glucosyltransferase 2
ENSMUSG00000032456	52.3656	7.2013	1.84491	3.90334	9.48739e-05	0.00306488	Nmnat3	147.166	Nmnat3	nicotinamide nucleotide adenylyltransferase 3
ENSMUSG00000030924	78.4311	7.21092	1.57273	4.58497	4.54041e-06	0.000314868	Rexo5	148.151	Rexo5	RNA exonuclease 5
ENSMUSG00000108084	52.9316	7.21649	1.82748	3.94888	7.8519e-05	0.00269087	Gm7932	148.723	Gm7932	predicted gene 7932
ENSMUSG00000035455	106.103	7.21785	1.62045	4.45424	8.41926e-06	0.000501487	Fignl1	148.864	Fignl1	fidgetin-like 1
ENSMUSG00000027015	53.0976	7.21818	1.94555	3.71009	0.000207186	0.00547725	Cybrd1	148.898	Cybrd1	cytochrome b reductase 1
ENSMUSG00000064090	133.19	7.2189	0.95725	7.5413	4.65321e-14	4.30545e-11	Vrk2	148.973	Vrk2	vaccinia related kinase 2
ENSMUSG00000000673	54.3341	7.23071	1.95633	3.69607	0.000218967	0.00568403	Haao	150.197	Haao	3-hydroxyanthranilate 3,4-dioxygenase
ENSMUSG00000039117	214.1	7.23193	0.84068	8.60247	7.80178e-18	1.39993e-14	Taf4	150.323	Taf4	TATA-box binding protein associated factor 4
ENSMUSG00000033233	55.5516	7.24257	1.95763	3.69966	0.000215893	0.00562457	Trim45	151.437	Trim45	tripartite motif-containing 45
ENSMUSG00000022620	54.0075	7.24312	1.69034	4.28501	1.82733e-05	0.000901418	Arsa	151.494	Arsa	arylsulfatase A
ENSMUSG00000039621	242.704	7.25382	1.02825	7.0545	1.73219e-12	8.53288e-10	Prex1	152.622	Prex1	phosphatidylinositol-3,4,5-trisphosphate-dependent Rac exchange factor 1
ENSMUSG00000034449	82.2	7.26319	1.91554	3.79172	0.000149609	0.00424433	Dhrs11	153.617	Dhrs11	dehydrogenase/reductase (SDR family) member 11
ENSMUSG00000071847	29.6314	7.27503	1.92088	3.78734	0.00015227	0.004297	Apcdd1	154.883	Apcdd1	adenomatosis polyposis coli down-regulated 1
ENSMUSG00000040528	191.688	7.27868	1.25001	5.82288	5.78432e-09	1.25809e-06	Milr1	155.275	Milr1	mast cell immunoglobulin like receptor 1
ENSMUSG00000032059	57.1169	7.30455	1.83403	3.98278	6.81129e-05	0.0024262	Alg9	158.084	Alg9	asparagine-linked glycosylation 9 (alpha 1,2 mannosyltransferase)
ENSMUSG00000068196	56.6632	7.31571	1.84902	3.95653	7.60468e-05	0.00264718	Col8a1	159.312	Col8a1	collagen, type VIII, alpha 1
ENSMUSG00000056228	57.7757	7.3224	1.77226	4.13168	3.60129e-05	0.00153859	Cars2	160.052	Cars2	cysteinyl-tRNA synthetase 2 (mitochondrial)(putative)
ENSMUSG00000033032	86.4998	7.3272	1.51949	4.82214	1.42024e-06	0.000124169	Afap1l1	160.586	Afap1l1	actin filament associated protein 1-like 1
ENSMUSG00000020648	15.926	7.34696	2.05449	3.57604	0.000348836	0.00809832	Dus4l	162.8	Dus4l	dihydrouridine synthase 4-like (S. cerevisiae)
ENSMUSG00000037992	58.0745	7.34759	1.81897	4.03943	5.35802e-05	0.00209576	Rara	162.872	Rara	retinoic acid receptor, alpha
ENSMUSG00000041845	16.0591	7.35988	2.05686	3.57821	0.00034596	0.00808836	Rhod	164.265	Rhod	ras homolog family member D
ENSMUSG00000001119	90.6478	7.37129	2.10689	3.49867	0.000467593	0.00991059	Col6a1	165.569	Col6a1	collagen, type VI, alpha 1
ENSMUSG00000028080	117.095	7.37418	1.67245	4.4092	1.03752e-05	0.000584062	Lrba	165.902	Lrba	LPS-responsive beige-like anchor
ENSMUSG00000020888	58.8305	7.37516	1.19075	6.19368	5.87743e-10	1.72185e-07	Dvl2	166.014	Dvl2	dishevelled segment polarity protein 2
ENSMUSG00000015850	59.1564	7.37792	1.86519	3.95559	7.63451e-05	0.00264718	Adamtsl4	166.332	Adamtsl4	ADAMTS-like 4
ENSMUSG00000059939	148.25	7.38027	1.41906	5.20083	1.98403e-07	2.72836e-05	9430015G10Rik	166.603	9430015G10Rik	RIKEN cDNA 9430015G10 gene
ENSMUSG00000042961	60.6886	7.41193	1.88536	3.9313	8.44874e-05	0.00283368	Egflam	170.299	Egflam	EGF-like, fibronectin type III and laminin G domains
ENSMUSG00000000305	185.64	7.42696	1.0857	6.8407	7.88073e-12	3.32729e-09	Cdh4	172.083	Cdh4	cadherin 4
ENSMUSG00000051354	152.166	7.42717	1.45407	5.10787	3.25819e-07	4.08696e-05	Samd3	172.108	Samd3	sterile alpha motif domain containing 3
ENSMUSG00000064036	180.728	7.42915	1.50733	4.92867	8.27921e-07	8.19642e-05	Mro	172.345	Mro	maestro
ENSMUSG00000090942	121.146	7.43876	1.82506	4.0759	4.58365e-05	0.00185347	F830016B08Rik	173.496	F830016B08Rik	RIKEN cDNA F830016B08 gene
ENSMUSG00000038843	95.2244	7.44285	2.06762	3.59971	0.000318571	0.00754673	Gcnt1	173.989	Gcnt1	glucosaminyl (N-acetyl) transferase 1, core 2
ENSMUSG00000025207	17.194	7.4573	2.00395	3.7213	0.000198203	0.0053281	Sema4g	175.74	Sema4g	sema domain, immunoglobulin domain (Ig), transmembrane domain (TM) and short cytoplasmic domain, (semaphorin) 4G
ENSMUSG00000021572	94.4634	7.46671	1.92408	3.88067	0.000104169	0.00326519	Cep72	176.89	Cep72	centrosomal protein 72
ENSMUSG00000046947	95.4354	7.48192	1.53319	4.87996	1.0611e-06	9.82712e-05	Adck2	178.765	Adck2	aarF domain containing kinase 2
ENSMUSG00000037552	34.4338	7.49251	1.9415	3.85913	0.00011379	0.00345339	Plekhg2	180.082	Plekhg2	pleckstrin homology domain containing, family G (with RhoGef domain) member 2
ENSMUSG00000001247	17.7218	7.50021	1.86364	4.02449	5.7098e-05	0.00217412	Lsr	181.046	Lsr	lipolysis stimulated lipoprotein receptor
ENSMUSG00000068015	98.0973	7.50743	1.6866	4.45122	8.53823e-06	0.000506472	Lrch1	181.954	Lrch1	leucine-rich repeats and calponin homology (CH) domain containing 1
ENSMUSG00000044296	17.859	7.51304	2.10103	3.57589	0.00034904	0.00809832	Zfp879	182.663	Zfp879	zinc finger protein 879
ENSMUSG00000026726	67.7263	7.55055	1.93292	3.9063	9.37214e-05	0.0030526	Cubn	187.474	Cubn	cubilin (intrinsic factor-cobalamin receptor)
ENSMUSG00000024957	18.5917	7.5716	1.90497	3.97466	7.04791e-05	0.00250427	Kcnk4	190.23	Kcnk4	potassium channel, subfamily K, member 4
ENSMUSG00000041134	70.2024	7.57944	2.04716	3.70241	0.00021356	0.00560258	Cyyr1	191.267	Cyyr1	cysteine and tyrosine-rich protein 1
ENSMUSG00000024833	66.8631	7.59521	1.83119	4.14769	3.35846e-05	0.00146093	Pola2	193.368	Pola2	polymerase (DNA directed), alpha 2
ENSMUSG00000033961	37.1296	7.60221	2.13842	3.55507	0.000377881	0.00856948	Zfp446	194.31	Zfp446	zinc finger protein 446
ENSMUSG00000029122	139.396	7.60321	1.38714	5.48121	4.22426e-08	7.57991e-06	Evc	194.444	Evc	EvC ciliary complex subunit 1
ENSMUSG00000044469	19.1196	7.61003	1.88622	4.03454	5.47094e-05	0.00211929	Tnfaip8l1	195.366	Tnfaip8l1	tumor necrosis factor, alpha-induced protein 8-like 1
ENSMUSG00000021200	104.23	7.61558	1.03117	7.3854	1.51992e-13	1.14834e-10	Asb2	196.119	Asb2	ankyrin repeat and SOCS box-containing 2
ENSMUSG00000021326	105.327	7.62488	1.0344	7.37134	1.68921e-13	1.1547e-10	Trim27	197.387	Trim27	tripartite motif-containing 27
ENSMUSG00000039081	38.1857	7.64265	1.96883	3.88182	0.000103679	0.00326519	Zfp503	199.832	Zfp503	zinc finger protein 503
ENSMUSG00000044162	327.424	7.64693	1.90366	4.01696	5.89542e-05	0.00219852	Tnip3	200.427	Tnip3	TNFAIP3 interacting protein 3
ENSMUSG00000039307	71.0946	7.66371	1.95129	3.92751	8.58302e-05	0.00286533	Hexdc	202.771	Hexdc	hexosaminidase (glycosyl hydrolase family 20, catalytic domain) containing
ENSMUSG00000039242	109.818	7.67148	1.41369	5.42656	5.74514e-08	1.00575e-05	B3galnt2	203.867	B3galnt2	UDP-GalNAc:betaGlcNAc beta 1,3-galactosaminyltransferase, polypeptide 2
ENSMUSG00000064128	73.0586	7.70025	1.71104	4.50032	6.78513e-06	0.000430976	Cenpj	207.972	Cenpj	centromere protein J
ENSMUSG00000037990	39.8962	7.7056	2.09442	3.67911	0.000234045	0.0059464	Sh3rf3	208.745	Sh3rf3	SH3 domain containing ring finger 3
ENSMUSG00000020364	147.309	7.71925	1.73284	4.45467	8.40235e-06	0.000501487	Zfp354a	210.729	Zfp354a	zinc finger protein 354A
ENSMUSG00000044807	223.842	7.72667	1.20148	6.43098	1.26787e-10	4.66672e-08	Zfp354c	211.817	Zfp354c	zinc finger protein 354C
ENSMUSG00000095789	75.678	7.73074	2.00186	3.86178	0.000112564	0.0034418	Nupr1l	212.414	Nupr1l	nuclear protein transcriptional regulator 1 like
ENSMUSG00000026200	149.883	7.73319	1.03719	7.45589	8.926e-14	7.11848e-11	Glb1l	212.775	Glb1l	galactosidase, beta 1-like
ENSMUSG00000022667	41.505	7.76331	2.06071	3.7673	0.000165022	0.004582	Cd200r1	217.265	Cd200r1	CD200 receptor 1
ENSMUSG00000028896	76.359	7.76468	1.75395	4.42697	9.5568e-06	0.000550955	Rcc1	217.47	Rcc1	regulator of chromosome condensation 1
ENSMUSG00000031290	116.675	7.77031	1.71202	4.53868	5.66084e-06	0.000370459	Lrch2	218.321	Lrch2	leucine-rich repeats and calponin homology (CH) domain containing 2
ENSMUSG00000035274	21.3648	7.77122	1.88042	4.13271	3.58506e-05	0.00153623	Tpbg	218.46	Tpbg	trophoblast glycoprotein
ENSMUSG00000041849	41.9353	7.77731	2.05359	3.78719	0.000152363	0.004297	Card6	219.384	Card6	caspase recruitment domain family, member 6
ENSMUSG00000043664	77.8828	7.7864	1.39131	5.59644	2.18803e-08	4.24449e-06	Tmem221	220.77	Tmem221	transmembrane protein 221
ENSMUSG00000020354	273.944	7.78751	1.55895	4.99535	5.87302e-07	6.43567e-05	Sgcd	220.94	Sgcd	sarcoglycan, delta (dystrophin-associated glycoprotein)
ENSMUSG00000030154	43.0895	7.8166	1.91605	4.07955	4.51235e-05	0.00183498	Klrb1f	225.44	Klrb1f	killer cell lectin-like receptor subfamily B member 1F
ENSMUSG00000036875	43.2176	7.82161	1.90914	4.09692	4.18687e-05	0.00173787	Dna2	226.224	Dna2	DNA replication helicase/nuclease 2
ENSMUSG00000042842	43.8738	7.84365	1.94622	4.03021	5.57274e-05	0.00213895	Serpinb6b	229.708	Serpinb6b	serine (or cysteine) peptidase inhibitor, clade B, member 6b
ENSMUSG00000032491	124.146	7.8452	1.79384	4.3734	1.22327e-05	0.000664165	Nradd	229.954	Nradd	neurotrophin receptor associated death domain
ENSMUSG00000034755	203.977	7.85046	1.58254	4.96067	7.02515e-07	7.20328e-05	Pcdh11x	230.793	Pcdh11x	protocadherin 11 X-linked
ENSMUSG00000028933	82.8006	7.86103	2.06057	3.81498	0.000136192	0.00397365	Xrcc2	232.492	Xrcc2	X-ray repair complementing defective repair in Chinese hamster cells 2
ENSMUSG00000038583	131.964	7.89809	2.12408	3.71835	0.000200525	0.00537697	Pln	238.54	Pln	phospholamban
ENSMUSG00000048445	46.0619	7.91358	2.14644	3.68684	0.000227059	0.00583083	Ccdc57	241.115	Ccdc57	coiled-coil domain containing 57
ENSMUSG00000059187	170.255	7.91565	2.08407	3.79817	0.000145766	0.00415998	Tafa1	241.462	Tafa1	TAFA chemokine like family member 1
ENSMUSG00000022792	46.7418	7.93435	1.87808	4.22471	2.39246e-05	0.00111763	Yars2	244.612	Yars2	tyrosyl-tRNA synthetase 2 (mitochondrial)
ENSMUSG00000030165	89.3617	7.9509	1.94788	4.08182	4.46839e-05	0.00182746	Klrd1	247.435	Klrd1	killer cell lectin-like receptor, subfamily D, member 1
ENSMUSG00000038508	92.5533	7.98129	1.9644	4.06297	4.84525e-05	0.0019279	Gdf15	252.701	Gdf15	growth differentiation factor 15
ENSMUSG00000027569	48.3298	7.98335	2.26625	3.52272	0.000427149	0.00938349	Mrgbp	253.062	Mrgbp	MRG/MORF4L binding protein
ENSMUSG00000026692	48.3783	7.98497	2.10223	3.79833	0.000145673	0.00415998	Fmo4	253.347	Fmo4	flavin containing monooxygenase 4
ENSMUSG00000070427	48.5579	7.98969	1.88224	4.24477	2.1882e-05	0.00104012	Il18bp	254.176	Il18bp	interleukin 18 binding protein
ENSMUSG00000039754	49.2565	8.01065	2.27829	3.51608	0.000437962	0.00948258	Alkbh4	257.897	Alkbh4	alkB homolog 4, lysine demethylase
ENSMUSG00000019845	91.7558	8.01257	1.89435	4.22972	2.33983e-05	0.00110126	Tube1	258.24	Tube1	tubulin, epsilon 1
ENSMUSG00000021947	141.756	8.04067	1.0903	7.37472	1.64686e-13	1.1547e-10	Cryl1	263.319	Cryl1	crystallin, lambda 1
ENSMUSG00000039328	50.4694	8.04602	2.05106	3.92287	8.75019e-05	0.0029009	Rnf122	264.297	Rnf122	ring finger protein 122
ENSMUSG00000098132	142.184	8.0715	1.51284	5.33532	9.53767e-08	1.52126e-05	Rassf10	269.007	Rassf10	Ras association (RalGDS/AF-6) domain family (N-terminal) member 10
ENSMUSG00000022793	208.762	8.19077	0.875157	9.35919	8.03491e-21	1.92235e-17	B4galt4	292.191	B4galt4	UDP-Gal:betaGlcNAc beta 1,4-galactosyltransferase, polypeptide 4
ENSMUSG00000030125	55.8318	8.19179	2.29727	3.56589	0.000362628	0.00831554	Lrrc23	292.399	Lrrc23	leucine rich repeat containing 23
ENSMUSG00000039304	208.198	8.19345	1.32894	6.16541	7.0302e-10	1.94074e-07	Tnfsf10	292.735	Tnfsf10	tumor necrosis factor (ligand) superfamily, member 10
ENSMUSG00000000693	103.265	8.20054	1.6972	4.83182	1.35293e-06	0.000120629	Loxl3	294.177	Loxl3	lysyl oxidase-like 3
ENSMUSG00000055652	103.627	8.20423	1.61385	5.08365	3.70251e-07	4.5427e-05	Klhl25	294.929	Klhl25	kelch-like 25
ENSMUSG00000047037	104.804	8.22364	1.82087	4.51632	6.29242e-06	0.000401456	Nipa1	298.924	Nipa1	non imprinted in Prader-Willi/Angelman syndrome 1 homolog (human)
ENSMUSG00000074170	105.444	8.2243	1.34744	6.10365	1.03674e-09	2.65757e-07	Plekhf1	299.062	Plekhf1	pleckstrin homology domain containing, family F (with FYVE domain) member 1
ENSMUSG00000074579	158.07	8.22482	1.53843	5.34624	8.98026e-08	1.4649e-05	Lekr1	299.169	Lekr1	leucine, glutamate and lysine rich 1
ENSMUSG00000033453	57.7345	8.24027	2.32724	3.54079	0.000398931	0.0089479	Adamts15	302.39	Adamts15	a disintegrin-like and metallopeptidase (reprolysin type) with thrombospondin type 1 motif, 15
ENSMUSG00000020123	57.739	8.24049	2.28922	3.5997	0.000318587	0.00754673	Avpr1a	302.437	Avpr1a	arginine vasopressin receptor 1A
ENSMUSG00000047090	114.855	8.31173	2.16303	3.84264	0.00012172	0.00363263	Tmem198b	317.747	Tmem198b	transmembrane protein 198b
ENSMUSG00000043015	112.44	8.3214	1.568	5.30701	1.11439e-07	1.75791e-05	Nemp2	319.882	Nemp2	nuclear envelope integral membrane protein 2
ENSMUSG00000038268	63.3428	8.37379	1.81423	4.61561	3.91947e-06	0.000278535	Ovca2	331.713	Ovca2	candidate tumor suppressor in ovarian cancer 2
ENSMUSG00000062524	346.356	8.38048	1.58563	5.28528	1.25515e-07	1.93738e-05	Ncr1	333.253	Ncr1	natural cytotoxicity triggering receptor 1
ENSMUSG00000024795	184.627	8.38452	2.04712	4.09576	4.2078e-05	0.00174072	Kif20b	334.189	Kif20b	kinesin family member 20B
ENSMUSG00000009376	32.7646	8.3878	2.26039	3.71077	0.000206629	0.0054761	Met	334.949	Met	met proto-oncogene
ENSMUSG00000029832	65.0398	8.41213	2.31388	3.63551	0.00027743	0.00681936	Nfe2l3	340.647	Nfe2l3	nuclear factor, erythroid derived 2, like 3
ENSMUSG00000029084	119.721	8.41548	1.80292	4.66771	3.0458e-06	0.00023381	Cd38	341.439	Cd38	CD38 antigen
ENSMUSG00000039179	65.3832	8.42007	2.07177	4.0642	4.81983e-05	0.00192726	Tekt5	342.526	Tekt5	tektin 5
ENSMUSG00000055200	66.4202	8.44261	2.02296	4.17339	3.00099e-05	0.00134203	Sertad3	347.92	Sertad3	SERTA domain containing 3
ENSMUSG00000021613	188.913	8.45212	2.17407	3.88769	0.000101203	0.00321409	Hapln1	350.221	Hapln1	hyaluronan and proteoglycan link protein 1
ENSMUSG00000021240	67.4062	8.46391	2.26383	3.73876	0.000184931	0.0050278	Abcd4	353.095	Abcd4	ATP-binding cassette, sub-family D (ALD), member 4
ENSMUSG00000002249	34.657	8.46799	2.19465	3.85846	0.000114102	0.00345555	Tead3	354.095	Tead3	TEA domain family member 3
ENSMUSG00000019232	123.135	8.47677	1.77154	4.78496	1.71023e-06	0.000145268	Etnppl	356.255	Etnppl	ethanolamine phosphate phospholyase
ENSMUSG00000042680	128.78	8.50295	1.70992	4.97271	6.60223e-07	6.86776e-05	Garem1	362.78	Garem1	GRB2 associated regulator of MAPK1 subtype 1
ENSMUSG00000010051	69.6433	8.51113	1.67197	5.09047	3.57175e-07	4.42004e-05	Hyal1	364.842	Hyal1	hyaluronoglucosaminidase 1
ENSMUSG00000037872	36.096	8.52664	2.19704	3.88096	0.000104044	0.00326519	Ackr1	368.786	Ackr1	atypical chemokine receptor 1 (Duffy blood group)
ENSMUSG00000031109	196.615	8.52702	1.66969	5.10694	3.27413e-07	4.08696e-05	Enox2	368.883	Enox2	ecto-NOX disulfide-thiol exchanger 2
ENSMUSG00000086866	36.1099	8.52725	2.35864	3.61532	0.000299977	0.00724946	NA	368.943	Mfap2	microfibrillar-associated protein 2
ENSMUSG00000060572	36.5012	8.54284	2.27582	3.75375	0.000174212	0.00475287	Mfap2	372.951	Cep135	centrosomal protein 135
ENSMUSG00000036403	134.821	8.56879	1.94413	4.40751	1.04566e-05	0.00058456	Cep135	379.718	Pard6b	par-6 family cell polarity regulator beta
ENSMUSG00000044641	202.559	8.57033	1.50513	5.69408	1.24038e-08	2.54367e-06	Pard6b	380.125	Gm8113	predicted gene 8113
ENSMUSG00000023243	37.4974	8.58226	2.13359	4.02245	5.75959e-05	0.00217787	Kcnk5	381.271	Kcnk5	potassium channel, subfamily K, member 5
ENSMUSG00000054690	73.8724	8.59625	1.84781	4.65213	3.2852e-06	0.000248205	Emcn	383.281	Emcn	endomucin
ENSMUSG00000040829	38.0472	8.60271	2.1388	4.02222	5.76519e-05	0.00217787	Zmynd15	387.015	Zmynd15	zinc finger, MYND-type containing 15
ENSMUSG00000054414	277.781	8.60949	1.10985	7.75736	8.67172e-15	8.89161e-12	Slc30a7	388.753	Slc30a7	solute carrier family 30 (zinc transporter), member 7
ENSMUSG00000070942	75.3739	8.62528	1.83572	4.69857	2.61987e-06	0.000205824	Il1rl2	390.584	Il1rl2	interleukin 1 receptor-like 2
ENSMUSG00000021071	75.6051	8.62987	2.11502	4.08028	4.49821e-05	0.00183442	Trim9	394.884	Trim9	tripartite motif-containing 9
ENSMUSG00000037625	39.1264	8.64332	2.4582	3.51612	0.000437899	0.00948258	Cldn11	396.141	Cldn11	claudin 11
ENSMUSG00000043183	143.429	8.6555	1.72608	5.01453	5.31637e-07	6.04512e-05	Simc1	399.852	Simc1	SUMO-interacting motifs containing 1
ENSMUSG00000041117	40.0234	8.67617	2.44912	3.54257	0.000396248	0.00891558	Ccdc8	403.241	Ccdc8	coiled-coil domain containing 8
ENSMUSG00000090124	78.4457	8.68283	1.8795	4.61976	3.84181e-06	0.000274374	Ugt1a7c	409.062	Ugt1a7c	UDP glucuronosyltransferase 1 family, polypeptide A7C
ENSMUSG00000040899	148.882	8.70851	2.47083	3.52452	0.000424244	0.00938349	Ccr6	410.954	Ccr6	chemokine (C-C motif) receptor 6
ENSMUSG00000024242	291.206	8.71931	1.80855	4.82116	1.42723e-06	0.000124169	Map4k3	418.333	Map4k3	mitogen-activated protein kinase kinase kinase kinase 3
ENSMUSG00000018238	42.2073	8.75244	2.49537	3.50747	0.000452381	0.00969244	Gdf9	421.478	Gdf9	growth differentiation factor 9
ENSMUSG00000059555	82.3362	8.75283	2.18494	4.00598	6.17605e-05	0.00227326	Tor4a	431.268	Tor4a	torsin family 4, member A
ENSMUSG00000031980	82.498	8.75585	2.01463	4.34613	1.38559e-05	0.000733413	Agt	431.385	Agt	angiotensinogen (serpin peptidase inhibitor, clade A, member 8)
ENSMUSG00000025420	83.4172	8.77189	2.30694	3.80239	0.000143304	0.00412252	Katnal2	432.288	Katnal2	katanin p60 subunit A-like 2
ENSMUSG00000051498	84.1738	8.78463	1.9165	4.58367	4.56878e-06	0.000315312	Tlr6	437.121	Tlr6	toll-like receptor 6
ENSMUSG00000055150	85.3411	8.80493	1.57757	5.58133	2.38688e-08	4.56849e-06	Zfp78	440.999	Zfp78	zinc finger protein 78
ENSMUSG00000006386	86.9113	8.83101	2.39082	3.69371	0.000221003	0.00572653	Tek	447.246	Tek	TEK receptor tyrosine kinase
ENSMUSG00000050241	87.0318	8.83294	1.79494	4.92103	8.60914e-07	8.40709e-05	Klre1	455.407	Klre1	killer cell lectin-like receptor family E member 1
ENSMUSG00000024653	45.9375	8.87483	2.17699	4.07664	4.56902e-05	0.00185278	Scgb1a1	456.017	Scgb1a1	secretoglobin, family 1A, member 1
ENSMUSG00000034881	46.8279	8.90246	2.25389	3.94982	7.82087e-05	0.00269087	Tbxa2r	469.452	Tbxa2r	thromboxane A2 receptor
ENSMUSG00000071103	171.175	8.91074	1.8379	4.84833	1.24503e-06	0.000113117	1700029J07Rik	478.527	1700029J07Rik	RIKEN cDNA 1700029J07 gene
ENSMUSG00000047910	47.1177	8.91172	2.45934	3.62362	0.000290511	0.00706733	Pcdhb16	481.283	Pcdhb16	protocadherin beta 16
ENSMUSG00000038304	92.0359	8.9137	2.09581	4.2531	2.10829e-05	0.00100882	Cd160	481.61	Cd160	CD160 antigen
ENSMUSG00000038859	48.7039	8.95904	2.23353	4.01117	6.04196e-05	0.00224114	Baiap2l1	482.27	Baiap2l1	BAI1-associated protein 2-like 1
ENSMUSG00000056666	95.0696	8.96076	1.88456	4.75484	1.98605e-06	0.000164796	Retsat	497.669	Retsat	retinol saturase (all trans retinol 13,14 reductase)
ENSMUSG00000029136	95.6742	8.96993	2.13501	4.20136	2.6532e-05	0.00121295	Rbks	498.261	Rbks	ribokinase
ENSMUSG00000074874	49.5135	8.98267	2.22771	4.03224	5.52477e-05	0.00212622	Ctla2b	501.438	Ctla2b	cytotoxic T lymphocyte-associated protein 2 beta
ENSMUSG00000040250	371.299	9.01796	1.56651	5.75674	8.57557e-09	1.83735e-06	Ints13	505.887	Ints13	integrator complex subunit 13
ENSMUSG00000029730	190.015	9.0425	1.86257	4.85485	1.20481e-06	0.000110159	Mcm7	518.415	Mcm7	minichromosome maintenance complex component 7
ENSMUSG00000029380	189.307	9.08161	2.18099	4.16398	3.12747e-05	0.00138993	Cxcl1	527.306	Cxcl1	chemokine (C-X-C motif) ligand 1
ENSMUSG00000031016	104.166	9.09265	2.05236	4.43034	9.40868e-06	0.000546808	Wee1	541.799	Wee1	WEE 1 homolog 1 (S. pombe)
ENSMUSG00000032175	107.171	9.13368	2.02165	4.51793	6.24462e-06	0.000400185	Tyk2	545.96	Tyk2	tyrosine kinase 2
ENSMUSG00000039699	55.3577	9.14381	2.14146	4.26989	1.95572e-05	0.000951672	Batf2	561.708	Batf2	basic leucine zipper transcription factor, ATF-like 2
ENSMUSG00000000402	109.619	9.16652	2.11497	4.33411	1.46349e-05	0.000763943	Egfl6	565.669	Egfl6	EGF-like-domain, multiple 6
ENSMUSG00000025602	56.6534	9.17768	2.25894	4.06282	4.8483e-05	0.0019279	Zfp202	574.643	Zfp202	zinc finger protein 202
ENSMUSG00000048029	57.9034	9.20851	2.30608	3.99315	6.52006e-05	0.00236352	Eno4	579.104	Eno4	enolase 4
ENSMUSG00000006398	58.3539	9.21992	2.53393	3.63859	0.000274131	0.00676142	Cdc20	591.613	Cdc20	cell division cycle 20
ENSMUSG00000046523	114.926	9.23476	1.8328	5.0386	4.68954e-07	5.47304e-05	Kctd4	596.313	Kctd4	potassium channel tetramerisation domain containing 4
ENSMUSG00000033486	59.8618	9.25645	2.0704	4.47085	7.79081e-06	0.000475902	Catsper2	602.477	Catsper2	cation channel, sperm associated 2
ENSMUSG00000021408	59.864	9.25679	1.87892	4.92665	8.36524e-07	8.22486e-05	Ripk1	611.601	Ripk1	receptor (TNFRSF)-interacting serine-threonine kinase 1
ENSMUSG00000013275	218.673	9.26425	2.03087	4.56172	5.0736e-06	0.000343545	Slc41a1	611.748	Slc41a1	solute carrier family 41, member 1
ENSMUSG00000028453	60.1823	9.26476	2.20949	4.19316	2.75093e-05	0.00124573	Fancg	614.919	Fancg	Fanconi anemia, complementation group G
ENSMUSG00000015401	65.8777	9.39493	2.17237	4.32474	1.52714e-05	0.000791409	Cltrn	615.135	Cltrn	collectrin, amino acid transport regulator
ENSMUSG00000071757	239.436	9.40329	1.15267	8.15783	3.41107e-16	4.89659e-13	Zhx2	673.217	Zhx2	zinc fingers and homeoboxes 2
ENSMUSG00000025911	130.512	9.41842	2.09484	4.496	6.92446e-06	0.000434733	Adhfe1	677.13	Adhfe1	alcohol dehydrogenase, iron containing, 1
ENSMUSG00000063975	67.0839	9.42094	2.50807	3.75625	0.000172478	0.0047333	Slco1a5	684.267	Slco1a5	solute carrier organic anion transporter family, member 1a5
ENSMUSG00000034105	67.0947	9.42159	1.8879	4.99051	6.02197e-07	6.45115e-05	Meak7	685.466	Meak7	MTOR associated protein, eak-7 homolog
ENSMUSG00000067599	67.2483	9.42442	2.4322	3.87485	0.000106691	0.00332224	Klra7	685.775	Klra7	killer cell lectin-like receptor, subfamily A, member 7
ENSMUSG00000028687	67.4346	9.42886	1.99395	4.72873	2.2593e-06	0.000180179	Mutyh	687.122	Mutyh	mutY DNA glycosylase
ENSMUSG00000052656	246.04	9.43808	1.32998	7.09643	1.28023e-12	7.12584e-10	Rnf103	689.239	Rnf103	ring finger protein 103
ENSMUSG00000045689	68.4304	9.44973	2.25105	4.19793	2.69367e-05	0.00122755	Pcdhb4	693.658	Pcdhb4	protocadherin beta 4
ENSMUSG00000055172	68.8885	9.45949	2.45102	3.85941	0.000113661	0.00345339	C1ra	699.282	C1ra	complement component 1, r subcomponent A
ENSMUSG00000058099	69.8546	9.47932	2.47924	3.82347	0.000131585	0.00385705	Nfam1	704.029	Nfam1	Nfat activating molecule with ITAM motif 1
ENSMUSG00000035948	136.662	9.48477	1.88657	5.02753	4.96829e-07	5.75159e-05	Acss3	713.771	Acss3	acyl-CoA synthetase short-chain family member 3
ENSMUSG00000039005	137.258	9.49096	1.94463	4.88059	1.05771e-06	9.82712e-05	Tlr4	716.475	Tlr4	toll-like receptor 4
ENSMUSG00000041809	70.7549	9.49814	2.56682	3.70036	0.000215295	0.00562457	Efhc1	719.554	Efhc1	EF-hand domain (C-terminal) containing 1
ENSMUSG00000019929	1335.64	9.51015	2.17493	4.37263	1.22758e-05	0.000664165	Dcn	723.145	Dcn	decorin
ENSMUSG00000055912	73.6024	9.55499	2.15442	4.43506	9.20477e-06	0.000539324	Tmem150a	729.192	Tmem150a	transmembrane protein 150A
ENSMUSG00000000392	74.237	9.56722	2.16181	4.42555	9.61969e-06	0.000552362	Fap	752.21	Fap	fibroblast activation protein
ENSMUSG00000024212	74.5955	9.57413	2.05544	4.65795	3.19371e-06	0.000243107	Mllt1	758.612	Mllt1	myeloid/lymphoid or mixed-lineage leukemia; translocated to, 1
ENSMUSG00000034175	74.8693	9.57961	2.02123	4.7395	2.14246e-06	0.000174744	Rhbdd3	762.255	Rhbdd3	rhomboid domain containing 3
ENSMUSG00000043602	146.23	9.58236	1.87549	5.10926	3.23418e-07	4.08696e-05	Zfp3	765.158	Zfp3	zinc finger protein 3
ENSMUSG00000035032	75.7578	9.59665	1.89476	5.06485	4.08729e-07	4.88942e-05	Nek11	766.618	Nek11	NIMA (never in mitosis gene a)-related expressed kinase 11
ENSMUSG00000028601	148.261	9.60236	1.8467	5.19974	1.99566e-07	2.72836e-05	Echdc2	774.246	Echdc2	enoyl Coenzyme A hydratase domain containing 2
ENSMUSG00000071347	78.3284	9.64462	1.86473	5.17213	2.3144e-07	3.10497e-05	C1qtnf9	777.318	C1qtnf9	C1q and tumor necrosis factor related protein 9
ENSMUSG00000049723	601.284	9.68308	2.13375	4.53806	5.67754e-06	0.000370459	Mmp12	800.426	Mmp12	matrix metallopeptidase 12
ENSMUSG00000022686	306.787	9.71886	1.72209	5.64366	1.66475e-08	3.3191e-06	B3gnt5	822.049	B3gnt5	UDP-GlcNAc:betaGal beta-1,3-N-acetylglucosaminyltransferase 5
ENSMUSG00000102418	84.285	9.7503	1.98699	4.90706	9.2451e-07	8.84756e-05	Sh2d1b1	842.692	Sh2d1b1	SH2 domain containing 1B1
ENSMUSG00000022602	84.7294	9.7581	2.56109	3.81014	0.00013889	0.00402782	Arc	861.257	Arc	activity regulated cytoskeletal-associated protein
ENSMUSG00000031480	87.0382	9.79673	2.25052	4.35309	1.34231e-05	0.000713659	Thsd1	865.926	Thsd1	thrombospondin, type I, domain 1
ENSMUSG00000031079	87.6538	9.80691	2.78634	3.51963	0.000432146	0.00942774	Zfp300	889.427	Zfp300	zinc finger protein 300
ENSMUSG00000042473	177.714	9.86398	1.87737	5.25414	1.48721e-07	2.18774e-05	Tbc1d8b	895.722	Tbc1d8b	TBC1 domain family, member 8B
ENSMUSG00000028362	100.405	10.0028	2.4416	4.09681	4.18882e-05	0.00173787	Tnfsf8	931.868	Tnfsf8	tumor necrosis factor (ligand) superfamily, member 8
ENSMUSG00000020399	198.829	10.0259	1.56849	6.39206	1.63664e-10	5.7797e-08	Havcr2	1025.97	Havcr2	hepatitis A virus cellular receptor 2
ENSMUSG00000010830	110.72	10.144	2.21598	4.57764	4.70262e-06	0.000322996	Kdelr3	1042.54	Kdelr3	KDEL (Lys-Asp-Glu-Leu) endoplasmic reticulum protein retention receptor 3
ENSMUSG00000047003	120.323	10.2641	1.96364	5.22708	1.72204e-07	2.49695e-05	Zfp41	1131.46	Zfp41	zinc finger protein 41
ENSMUSG00000043932	235.26	10.2688	2.16858	4.73527	2.18765e-06	0.000176425	Klri2	1229.71	Klri2	killer cell lectin-like receptor family I member 2
ENSMUSG00000048498	124.818	10.3168	2.6669	3.86846	0.000109524	0.00337313	Cd300e	1233.71	Cd300e	CD300E molecule
ENSMUSG00000031255	130.754	10.3839	2.24447	4.62644	3.72003e-06	0.000269406	Sytl4	1275.47	Sytl4	synaptotagmin-like 4
ENSMUSG00000037410	135.409	10.4343	1.44908	7.20063	5.99356e-13	3.91079e-10	Tbc1d2b	1336.17	Tbc1d2b	TBC1 domain family, member 2B
ENSMUSG00000019822	264.255	10.4367	1.95202	5.34661	8.96181e-08	1.4649e-05	Smpd2	1383.67	Smpd2	sphingomyelin phosphodiesterase 2, neutral
ENSMUSG00000021483	137.46	10.4561	2.62529	3.98283	6.81002e-05	0.0024262	Cdk20	1385.99	Cdk20	cyclin-dependent kinase 20
ENSMUSG00000035413	140.924	10.492	2.18907	4.7929	1.64384e-06	0.00014046	Tmem98	1404.73	Tmem98	transmembrane protein 98
ENSMUSG00000055653	143.798	10.521	2.37943	4.42165	9.7948e-06	0.000557954	Gpc3	1440.16	Gpc3	glypican 3
ENSMUSG00000070822	150.603	10.5876	1.62581	6.51224	7.40398e-11	2.87254e-08	Zscan18	1469.4	Zscan18	zinc finger and SCAN domain containing 18
ENSMUSG00000038521	163.771	10.7087	2.61311	4.09808	4.16587e-05	0.00173787	C1s1	1538.86	C1s1	complement component 1, s subcomponent 1
ENSMUSG00000037656	188.025	10.908	1.85549	5.87878	4.13301e-09	9.27021e-07	Slc20a2	1673.61	Slc20a2	solute carrier family 20, member 2
ENSMUSG00000030474	194.725	10.9584	2.3335	4.69613	2.65134e-06	0.000206848	Siglece	1921.52	Siglece	sialic acid binding Ig-like lectin E
ENSMUSG00000039167	248.666	11.3112	2.45438	4.60858	4.05423e-06	0.000286692	Adgrl4	1989.81	Adgrl4	adhesion G protein-coupled receptor L4
ENSMUSG00000026573	64.5795	21.6926	3.24087	6.69346	2.17949e-11	8.93903e-09	Xcl1	2541.07	Xcl1	chemokine (C motif) ligand 1
ENSMUSG00000055341	59.8591	22.5297	3.53436	6.37449	1.83579e-10	6.27446e-08	Zfp457	3.38948e+06	Zfp457	zinc finger protein 457
ENSMUSG00000047108	68.3033	22.719	3.22443	7.0459	1.8427e-12	8.53288e-10	Dnajb7	6.05513e+06	Dnajb7	DnaJ heat shock protein family (Hsp40) member B7
ENSMUSG00000038827	70.3018	22.7595	3.2411	7.02216	2.18467e-12	9.80031e-10	Abitram	6.90397e+06	Abitram	actin binding transcription modulator
ENSMUSG00000028989	105.909	23.1706	3.26562	7.09531	1.29064e-12	7.12584e-10	Angptl7	7.10062e+06	Angptl7	angiopoietin-like 7
ENSMUSG00000045165	153.41	23.8422	3.33396	7.15132	8.59451e-13	5.14059e-10	AI467606	9.44164e+06	AI467606	expressed sequence AI467606

## Sheet: S2
g: Profiler analyses of differentially expressed genes
DOWNREGULATED GENES
source	term_name	term_id	adjusted_p_value	negative_log10_of_adjusted_p_value	term_size	query_size	intersection_size	effective_domain_size	intersections
GO:BP	nervous system development	GO:0007399	1.33569e-06	5.87429	2479	118	34	27543	CCKAR,JHY,PTCHD1,NAP1L2,SCTR,BRINP1,GABRG2,GABRB3,MCF2,ACHE,BMPR1B,GALR2,CST7,COLQ,CHAC1,BEX1,TPPP,BRINP2,D130043K22RIK,VWC2L,NEURL1A,TENM4,TRIM67,PCSK2,SPTBN2,HAP1,JAG2,ADCY1,PLXNA4,STXBP1,EPHA5,MEIS1,RAPH1,FKBP4
GO:BP	synaptic signaling	GO:0099536	2.12335e-05	4.67298	896	118	19	27543	PRKAR2B,PTCHD1,SCTR,GABRG2,GABRB3,CABP1,ADRA2A,ACHE,CDH8,SYT9,ASIC1,NEURL1A,MCTP2,PLCL1,SPTBN2,HAP1,RIMBP2,ADCY1,STXBP1
GO:BP	neuron differentiation	GO:0030182	5.41472e-05	4.26642	1514	118	24	27543	CCKAR,NAP1L2,BRINP1,GABRB3,MCF2,ACHE,BMPR1B,GALR2,BEX1,BRINP2,D130043K22RIK,VWC2L,NEURL1A,TENM4,TRIM67,HAP1,JAG2,ADCY1,PLXNA4,STXBP1,EPHA5,MEIS1,RAPH1,FKBP4
GO:BP	neurogenesis	GO:0022008	0.000105548	3.97655	1822	118	26	27543	CCKAR,NAP1L2,BRINP1,GABRB3,MCF2,ACHE,BMPR1B,GALR2,CHAC1,BEX1,TPPP,BRINP2,D130043K22RIK,VWC2L,NEURL1A,TENM4,TRIM67,HAP1,JAG2,ADCY1,PLXNA4,STXBP1,EPHA5,MEIS1,RAPH1,FKBP4
GO:BP	generation of neurons	GO:0048699	0.000131606	3.88072	1587	118	24	27543	CCKAR,NAP1L2,BRINP1,GABRB3,MCF2,ACHE,BMPR1B,GALR2,BEX1,BRINP2,D130043K22RIK,VWC2L,NEURL1A,TENM4,TRIM67,HAP1,JAG2,ADCY1,PLXNA4,STXBP1,EPHA5,MEIS1,RAPH1,FKBP4
GO:BP	system development	GO:0048731	0.000289179	3.53883	4533	118	43	27543	CAV3,CCKAR,SPN,JHY,PTCHD1,NAP1L2,SCTR,BRINP1,GABRG2,PHLDA2,GABRB3,BFSP1,MCF2,ACHE,BMPR1B,GALR2,POPDC3,CST7,COLQ,CHAC1,BRIP1,BEX1,TPPP,BRINP2,D130043K22RIK,VWC2L,NEURL1A,TENM4,TRIM67,PCSK2,IL7,SPTBN2,RXFP1,HAP1,JAG2,ADCY1,PLXNA4,STXBP1,EPHA5,MEIS1,RAPH1,JUP,FKBP4
GO:BP	anterograde trans-synaptic signaling	GO:0098916	0.000354587	3.45028	856	118	17	27543	PRKAR2B,PTCHD1,SCTR,GABRG2,GABRB3,ADRA2A,CDH8,SYT9,ASIC1,NEURL1A,MCTP2,PLCL1,SPTBN2,HAP1,RIMBP2,ADCY1,STXBP1
GO:BP	chemical synaptic transmission	GO:0007268	0.000354587	3.45028	856	118	17	27543	PRKAR2B,PTCHD1,SCTR,GABRG2,GABRB3,ADRA2A,CDH8,SYT9,ASIC1,NEURL1A,MCTP2,PLCL1,SPTBN2,HAP1,RIMBP2,ADCY1,STXBP1
GO:BP	trans-synaptic signaling	GO:0099537	0.000404358	3.39323	864	118	17	27543	PRKAR2B,PTCHD1,SCTR,GABRG2,GABRB3,ADRA2A,CDH8,SYT9,ASIC1,NEURL1A,MCTP2,PLCL1,SPTBN2,HAP1,RIMBP2,ADCY1,STXBP1
GO:BP	multicellular organism development	GO:0007275	0.000778755	3.1086	5045	118	45	27543	CAV3,CCKAR,SPN,JHY,PTCHD1,NAP1L2,SCTR,BRINP1,GABRG2,PHLDA2,GABRB3,BFSP1,MCF2,ACHE,BMPR1B,TMIE,GALR2,POPDC3,CST7,COLQ,CHAC1,BRIP1,BEX1,INSRR,TPPP,BRINP2,D130043K22RIK,VWC2L,NEURL1A,TENM4,TRIM67,PCSK2,IL7,SPTBN2,RXFP1,HAP1,JAG2,ADCY1,PLXNA4,STXBP1,EPHA5,MEIS1,RAPH1,JUP,FKBP4
GO:BP	regulation of neurotransmitter levels	GO:0001505	0.00224725	2.64835	239	118	9	27543	ADRA2A,ACHE,COLQ,SYT9,ASIC1,MCTP2,SPTBN2,ADCY1,STXBP1
GO:BP	cell communication	GO:0007154	0.00246232	2.60866	7546	118	57	27543	CAV3,CCKAR,RGS16,PRKAR2B,CCL7,SPN,PTCHD1,SCTR,GABRG2,PHLDA2,STK32B,GABRB3,CABP1,ADRA2A,MCF2,ECEL1,ACHE,BMPR1B,GALR2,CDH8,LMCD1,CHAC1,BRIP1,BEX1,SHC2,INSRR,THEMIS2,SYT9,PANX2,PDE11A,D130043K22RIK,DGKH,VWC2L,ASIC1,NEURL1A,SCN1A,TENM4,TRIM67,RPS6KA6,MCTP2,IL7,PLCL1,SPTBN2,UBE2O,RXFP1,HAP1,RIMBP2,JAG2,RCAN3,ADCY1,PLXNA4,STXBP1,EPHA5,RAPH1,JUP,FKBP4,G3BP2
GO:BP	anatomical structure development	GO:0048856	0.00256777	2.59044	6186	118	50	27543	CAV3,CCKAR,CCL7,SPN,JHY,PTCHD1,NAP1L2,SCTR,BRINP1,FAM20A,GABRG2,PHLDA2,GABRB3,RSPH1,BFSP1,MCF2,ACHE,BMPR1B,TMIE,GALR2,CDH8,POPDC3,CST7,COLQ,CHAC1,BRIP1,BEX1,INSRR,TPPP,BRINP2,D130043K22RIK,VWC2L,NEURL1A,TENM4,TRIM67,PCSK2,IL7,SPTBN2,RXFP1,HAP1,JAG2,ADCY1,PLXNA4,STXBP1,EPHA5,MEIS1,VAT1,RAPH1,JUP,FKBP4
GO:BP	signaling	GO:0023052	0.00443061	2.35354	7473	118	56	27543	CAV3,CCKAR,RGS16,PRKAR2B,CCL7,SPN,PTCHD1,SCTR,GABRG2,PHLDA2,STK32B,GABRB3,CABP1,ADRA2A,MCF2,ECEL1,ACHE,BMPR1B,GALR2,CDH8,LMCD1,CHAC1,BEX1,SHC2,INSRR,THEMIS2,SYT9,PANX2,PDE11A,D130043K22RIK,DGKH,VWC2L,ASIC1,NEURL1A,SCN1A,TENM4,TRIM67,RPS6KA6,MCTP2,IL7,PLCL1,SPTBN2,UBE2O,RXFP1,HAP1,RIMBP2,JAG2,RCAN3,ADCY1,PLXNA4,STXBP1,EPHA5,RAPH1,JUP,FKBP4,G3BP2
GO:BP	cell-cell signaling	GO:0007267	0.00631198	2.19983	1690	118	22	27543	CCKAR,PRKAR2B,PTCHD1,SCTR,GABRG2,GABRB3,CABP1,ADRA2A,ACHE,CDH8,SYT9,PANX2,ASIC1,NEURL1A,MCTP2,PLCL1,SPTBN2,HAP1,RIMBP2,ADCY1,STXBP1,EPHA5
GO:BP	synaptic transmission, GABAergic	GO:0051932	0.0120599	1.91866	58	118	5	27543	GABRG2,GABRB3,PLCL1,HAP1,STXBP1
GO:BP	neuron development	GO:0048666	0.0134815	1.87026	1241	118	18	27543	CCKAR,GABRB3,MCF2,ACHE,BMPR1B,GALR2,BEX1,D130043K22RIK,NEURL1A,TENM4,TRIM67,HAP1,ADCY1,PLXNA4,STXBP1,EPHA5,RAPH1,FKBP4
GO:BP	biological regulation	GO:0065007	0.0144882	1.83899	14043	118	84	27543	FANK1,CAV3,CCKAR,RGS16,PRKAR2B,CCL7,RARRES1,SPN,JHY,PTCHD1,NAP1L2,SCTR,FRMPD4,BRINP1,GLS2,FAM20A,CDS1,GABRG2,PHLDA2,STK32B,GABRB3,TMEM35A,CABP1,ADRA2A,MCF2,ECEL1,ACHE,BMPR1B,GALR2,CDH8,LMCD1,POPDC3,CST7,COLQ,CHAC1,BRIP1,BEX1,SHC2,INSRR,THEMIS2,SYT9,PANX2,TPPP,PDE11A,ZFP941,BRINP2,D130043K22RIK,DGKH,VWC2L,ASIC1,NEURL1A,KCNH5,ATP2B3,SCN1A,TENM4,TRIM67,RPS6KA6,MCTP2,PCSK2,IL7,PLCL1,SPTBN2,UBE2O,RXFP…
GO:BP	developmental process	GO:0032502	0.0177752	1.75018	6788	118	51	27543	CAV3,CCKAR,CCL7,SPN,JHY,PTCHD1,NAP1L2,SCTR,BRINP1,FAM20A,CDS1,GABRG2,PHLDA2,GABRB3,RSPH1,BFSP1,MCF2,ACHE,BMPR1B,TMIE,GALR2,CDH8,POPDC3,CST7,COLQ,CHAC1,BRIP1,BEX1,INSRR,TPPP,BRINP2,D130043K22RIK,VWC2L,NEURL1A,TENM4,TRIM67,PCSK2,IL7,SPTBN2,RXFP1,HAP1,JAG2,ADCY1,PLXNA4,STXBP1,EPHA5,MEIS1,VAT1,RAPH1,JUP,FKBP4
GO:BP	regulation of cellular process	GO:0050794	0.0237425	1.62447	12487	118	77	27543	FANK1,CAV3,CCKAR,RGS16,PRKAR2B,CCL7,RARRES1,SPN,PTCHD1,NAP1L2,SCTR,FRMPD4,BRINP1,GLS2,FAM20A,CDS1,GABRG2,PHLDA2,STK32B,GABRB3,TMEM35A,CABP1,ADRA2A,MCF2,ECEL1,ACHE,BMPR1B,GALR2,CDH8,LMCD1,CST7,COLQ,CHAC1,BRIP1,BEX1,SHC2,INSRR,THEMIS2,SYT9,TPPP,PDE11A,ZFP941,BRINP2,D130043K22RIK,DGKH,VWC2L,ASIC1,NEURL1A,KCNH5,SCN1A,TENM4,TRIM67,RPS6KA6,MCTP2,IL7,PLCL1,SPTBN2,UBE2O,RXFP1,HAP1,JAG2,RCAN3,LRSAM1,ADCY1…
GO:BP	signal release from synapse	GO:0099643	0.0266902	1.57365	176	118	7	27543	ADRA2A,SYT9,ASIC1,MCTP2,SPTBN2,ADCY1,STXBP1
GO:BP	neurotransmitter secretion	GO:0007269	0.0266902	1.57365	176	118	7	27543	ADRA2A,SYT9,ASIC1,MCTP2,SPTBN2,ADCY1,STXBP1
GO:BP	export from cell	GO:0140352	0.0307776	1.51177	945	118	15	27543	CCKAR,ADRA2A,SYT16,SYT9,ASIC1,ATP2B3,MCTP2,SPTBN2,HAP1,ADCY1,STXBP1,EPHA5,ABCC1,RAB3IP,SCRN1
GO:BP	plasma membrane bounded cell projection organization	GO:0120036	0.0315095	1.50156	1589	118	20	27543	CCKAR,JHY,RSPH1,MCF2,ACHE,BMPR1B,GALR2,BEX1,D130043K22RIK,NEURL1A,TRIM67,HAP1,ADCY1,PLXNA4,STXBP1,EPHA5,RAPH1,KIFAP3,RAB3IP,FKBP4
GO:BP	regulation of biological process	GO:0050789	0.036794	1.43422	13329	118	80	27543	FANK1,CAV3,CCKAR,RGS16,PRKAR2B,CCL7,RARRES1,SPN,JHY,PTCHD1,NAP1L2,SCTR,FRMPD4,BRINP1,GLS2,FAM20A,CDS1,GABRG2,PHLDA2,STK32B,GABRB3,TMEM35A,CABP1,ADRA2A,MCF2,ECEL1,ACHE,BMPR1B,GALR2,CDH8,LMCD1,CST7,COLQ,CHAC1,BRIP1,BEX1,SHC2,INSRR,THEMIS2,SYT9,PANX2,TPPP,PDE11A,ZFP941,BRINP2,D130043K22RIK,DGKH,VWC2L,ASIC1,NEURL1A,KCNH5,SCN1A,TENM4,TRIM67,RPS6KA6,MCTP2,IL7,PLCL1,SPTBN2,UBE2O,RXFP1,HAP1,SUSD4,JAG2,RC…
GO:BP	neuron projection development	GO:0031175	0.0384326	1.4153	1085	118	16	27543	CCKAR,MCF2,ACHE,BMPR1B,GALR2,BEX1,D130043K22RIK,NEURL1A,TRIM67,HAP1,ADCY1,PLXNA4,STXBP1,EPHA5,RAPH1,FKBP4
GO:BP	cell projection organization	GO:0030030	0.0443256	1.35335	1627	118	20	27543	CCKAR,JHY,RSPH1,MCF2,ACHE,BMPR1B,GALR2,BEX1,D130043K22RIK,NEURL1A,TRIM67,HAP1,ADCY1,PLXNA4,STXBP1,EPHA5,RAPH1,KIFAP3,RAB3IP,FKBP4
GO:BP	regulation of molecular function	GO:0065009	0.0478035	1.32054	3003	118	29	27543	FANK1,CAV3,RGS16,PRKAR2B,CCL7,RARRES1,FAM20A,PHLDA2,CABP1,ADRA2A,MCF2,BMPR1B,GALR2,CST7,INSRR,DGKH,NEURL1A,IL7,PLCL1,UBE2O,RXFP1,HAP1,RCAN3,ADCY1,PLXNA4,EPHA5,RAB3IP,JUP,RAB3GAP2
GO:CC	synapse	GO:0045202	3.74268e-07	6.42682	1499	120	26	27317	CAV3,CCKAR,PRKAR2B,PTCHD1,SVOP,FRMPD4,GABRG2,GABRB3,CABP1,ADRA2A,ACHE,CDH8,COLQ,SYT9,TPPP,VWC2L,ASIC1,NEURL1A,ATP2B3,SCN1A,MCTP2,SPTBN2,HAP1,RIMBP2,ADCY1,STXBP1
GO:CC	neuron projection	GO:0043005	1.09289e-06	5.96142	1578	120	26	27317	CCKAR,PRKAR2B,FRMPD4,BRINP1,GABRG2,GABRB3,CABP1,ADRA2A,ACHE,BMPR1B,CDH8,INSRR,BRINP2,ASIC1,NEURL1A,ATP2B3,SCN1A,TENM4,PCSK2,CAMK1G,HAP1,STXBP1,EPHA5,KIFAP3,RAB3IP,FKBP4
GO:CC	membrane	GO:0016020	2.41255e-06	5.61752	10261	120	76	27317	CAV3,CCKAR,RASL10A,RGS16,PRKAR2B,SPN,PTCHD1,SVOP,SCTR,CDS1,GABRG2,PHLDA2,GABRB3,TMEM35A,CABP1,ADRA2A,BFSP1,ECEL1,ACHE,BMPR1B,TMIE,TMEM132C,GALR2,CDH8,TMEM51,POPDC3,SYT16,COLQ,BRIP1,SHC2,INSRR,SYT9,PANX2,GALNT13,D130043K22RIK,DGKH,XKRX,VWC2L,ASIC1,NEURL1A,KCNH5,ATP2B3,B4GALNT4,SCN1A,TENM4,MCTP2,PCSK2,PLCL1,SPTBN2,CAMK1G,SMIM17,RXFP1,SLCO5A1,SUSD4,RIMBP2,TMC3,JAG2,LRSAM1,ADCY1,PLXNA4,STXBP1,EPHA5,V…
GO:CC	cell junction	GO:0030054	7.28275e-06	5.1377	2117	120	29	27317	CAV3,CCKAR,PRKAR2B,PTCHD1,SVOP,FRMPD4,GABRG2,GABRB3,CABP1,ADRA2A,ACHE,CDH8,COLQ,SYT9,PANX2,TPPP,VWC2L,ASIC1,NEURL1A,ATP2B3,SCN1A,MCTP2,SPTBN2,HAP1,RIMBP2,ADCY1,STXBP1,EPHA5,JUP
GO:CC	cytoplasm	GO:0005737	8.53244e-06	5.06893	11416	120	80	27317	FANK1,CAV3,CCKAR,RGS16,PRKAR2B,SVOP,SCTR,ALBFM1,BRINP1,GLS2,FAM20A,CDS1,GABRG2,SEC14L3,PHLDA2,GABRB3,TMEM35A,CABP1,ADRA2A,RSPH1,BFSP1,ACHE,LMCD1,CST7,CHAC1,BRIP1,BEX1,THEMIS2,SYT9,PANX2,TPPP,PDE11A,GALNT13,BRINP2,D130043K22RIK,DGKH,ASIC1,NEURL1A,B4GALNT4,SCN1A,TENM4,TRIM67,RPS6KA6,MCTP2,LRRIQ1,SARS2,PCSK2,PLCL1,SPTBN2,CAMK1G,UBE2O,IBA57,HAP1,RIMBP2,JAG2,RCAN3,LRSAM1,ADCY1,STXBP1,EPHA5,VAT1,HID1,A…
GO:CC	integral component of plasma membrane	GO:0005887	1.01743e-05	4.9925	1515	120	24	27317	CAV3,CCKAR,SPN,GABRG2,GABRB3,ADRA2A,ECEL1,BMPR1B,GALR2,INSRR,VWC2L,ASIC1,KCNH5,ATP2B3,SCN1A,TENM4,RXFP1,SLCO5A1,TMC3,JAG2,ADCY1,PLXNA4,EPHA5,ABCC1
GO:CC	intrinsic component of plasma membrane	GO:0031226	2.78744e-05	4.5548	1599	120	24	27317	CAV3,CCKAR,SPN,GABRG2,GABRB3,ADRA2A,ECEL1,BMPR1B,GALR2,INSRR,VWC2L,ASIC1,KCNH5,ATP2B3,SCN1A,TENM4,RXFP1,SLCO5A1,TMC3,JAG2,ADCY1,PLXNA4,EPHA5,ABCC1
GO:CC	cell projection	GO:0042995	2.81957e-05	4.54982	2533	120	31	27317	FANK1,CCKAR,PRKAR2B,SPN,FRMPD4,BRINP1,GABRG2,GABRB3,CABP1,ADRA2A,RSPH1,ACHE,BMPR1B,GALR2,CDH8,INSRR,BRINP2,ASIC1,NEURL1A,ATP2B3,SCN1A,TENM4,PCSK2,SPTBN2,CAMK1G,HAP1,STXBP1,EPHA5,KIFAP3,RAB3IP,FKBP4
GO:CC	plasma membrane bounded cell projection	GO:0120025	4.23146e-05	4.37351	2437	120	30	27317	FANK1,CCKAR,PRKAR2B,SPN,FRMPD4,BRINP1,GABRG2,GABRB3,CABP1,ADRA2A,RSPH1,ACHE,BMPR1B,GALR2,CDH8,INSRR,BRINP2,ASIC1,NEURL1A,ATP2B3,SCN1A,TENM4,PCSK2,CAMK1G,HAP1,STXBP1,EPHA5,KIFAP3,RAB3IP,FKBP4
GO:CC	somatodendritic compartment	GO:0036477	6.82119e-05	4.16614	1081	120	19	27317	PRKAR2B,FRMPD4,BRINP1,GABRG2,CABP1,ADRA2A,ACHE,BMPR1B,PDE11A,BRINP2,ASIC1,NEURL1A,SCN1A,PCSK2,SPTBN2,HAP1,EPHA5,RAB3IP,FKBP4
GO:CC	presynapse	GO:0098793	0.000161191	3.79266	619	120	14	27317	CCKAR,SVOP,GABRB3,ADRA2A,ACHE,CDH8,SYT9,ATP2B3,SCN1A,MCTP2,SPTBN2,HAP1,RIMBP2,STXBP1
GO:CC	cellular anatomical entity	GO:0110165	0.000191078	3.71879	22745	120	117	27317	FANK1,CAV3,CCKAR,RASL10A,RGS16,PRKAR2B,CCL7,RARRES1,SPN,JHY,PTCHD1,SVOP,NAP1L2,SCTR,FRMPD4,PRSS45,ALBFM1,PGBD5,BRINP1,GLS2,FAM20A,CDS1,GABRG2,SEC14L3,PHLDA2,GABRB3,TMEM35A,CABP1,ADRA2A,RSPH1,BFSP1,ECEL1,ACHE,BMPR1B,TMIE,TMEM132C,GALR2,CDH8,TMEM51,LMCD1,POPDC3,SYT16,CST7,COLQ,CHAC1,BRIP1,BEX1,SHC2,INSRR,THEMIS2,SYT9,PANX2,TPPP,PDE11A,ZFP941,GALNT13,BRINP2,D130043K22RIK,DGKH,XKRX,VWC2L,ASIC1,NEURL1…
GO:CC	plasma membrane	GO:0005886	0.00054743	3.26167	6519	120	52	27317	CAV3,CCKAR,RASL10A,PRKAR2B,SPN,PTCHD1,SCTR,GABRG2,GABRB3,CABP1,ADRA2A,BFSP1,ECEL1,ACHE,BMPR1B,TMIE,GALR2,CDH8,POPDC3,COLQ,SHC2,INSRR,SYT9,PANX2,D130043K22RIK,DGKH,VWC2L,ASIC1,NEURL1A,KCNH5,ATP2B3,SCN1A,TENM4,PLCL1,SPTBN2,CAMK1G,RXFP1,SLCO5A1,RIMBP2,TMC3,JAG2,ADCY1,PLXNA4,STXBP1,EPHA5,ABCC1,RAPH1,KIFAP3,JUP,RAB3GAP2,CDV3,ACLY
GO:CC	neuronal cell body	GO:0043025	0.000943156	3.02542	720	120	14	27317	PRKAR2B,BRINP1,CABP1,ADRA2A,ACHE,BMPR1B,PDE11A,BRINP2,NEURL1A,SCN1A,PCSK2,SPTBN2,EPHA5,FKBP4
GO:CC	postsynapse	GO:0098794	0.00157365	2.80309	753	120	14	27317	PRKAR2B,FRMPD4,GABRG2,GABRB3,CABP1,ADRA2A,ACHE,TPPP,ASIC1,NEURL1A,SPTBN2,HAP1,ADCY1,STXBP1
GO:CC	cell periphery	GO:0071944	0.00198636	2.70194	6988	120	53	27317	CAV3,CCKAR,RASL10A,PRKAR2B,SPN,PTCHD1,SCTR,GABRG2,GABRB3,CABP1,ADRA2A,BFSP1,ECEL1,ACHE,BMPR1B,TMIE,GALR2,CDH8,POPDC3,COLQ,SHC2,INSRR,SYT9,PANX2,D130043K22RIK,DGKH,VWC2L,ASIC1,NEURL1A,KCNH5,ATP2B3,PODNL1,SCN1A,TENM4,PLCL1,SPTBN2,CAMK1G,RXFP1,SLCO5A1,RIMBP2,TMC3,JAG2,ADCY1,PLXNA4,STXBP1,EPHA5,ABCC1,RAPH1,KIFAP3,JUP,RAB3GAP2,CDV3,ACLY
GO:CC	dendrite	GO:0030425	0.0023101	2.63637	779	120	14	27317	PRKAR2B,FRMPD4,BRINP1,GABRG2,CABP1,ACHE,BMPR1B,BRINP2,ASIC1,NEURL1A,PCSK2,HAP1,EPHA5,RAB3IP
GO:CC	dendritic tree	GO:0097447	0.00237774	2.62384	781	120	14	27317	PRKAR2B,FRMPD4,BRINP1,GABRG2,CABP1,ACHE,BMPR1B,BRINP2,ASIC1,NEURL1A,PCSK2,HAP1,EPHA5,RAB3IP
GO:CC	axon	GO:0030424	0.00237774	2.62384	781	120	14	27317	CCKAR,GABRG2,GABRB3,CABP1,ADRA2A,ACHE,CDH8,INSRR,ATP2B3,SCN1A,HAP1,STXBP1,EPHA5,FKBP4
GO:CC	cell body	GO:0044297	0.0034314	2.46453	807	120	14	27317	PRKAR2B,BRINP1,CABP1,ADRA2A,ACHE,BMPR1B,PDE11A,BRINP2,NEURL1A,SCN1A,PCSK2,SPTBN2,EPHA5,FKBP4
GO:CC	glutamatergic synapse	GO:0098978	0.0142291	1.84682	480	120	10	27317	PRKAR2B,FRMPD4,GABRG2,CABP1,ADRA2A,CDH8,ATP2B3,SPTBN2,ADCY1,STXBP1
GO:CC	GABA-ergic synapse	GO:0098982	0.0228787	1.64057	101	120	5	27317	GABRG2,GABRB3,ADRA2A,ATP2B3,HAP1
GO:CC	synaptic membrane	GO:0097060	0.044704	1.34965	448	120	9	27317	GABRG2,GABRB3,ADRA2A,ACHE,CDH8,ATP2B3,SCN1A,ADCY1,STXBP1
KEGG	GABAergic synapse	KEGG:04727	0.000600499	3.22149	87	48	6	8583	GLS2,GABRG2,GABRB3,PLCL1,HAP1,ADCY1
REAC	Signaling by GPCR	REAC:R-MMU-372790	0.0273264	1.56342	561	53	12	8710	CCKAR,RGS16,PRKAR2B,CCL7,SCTR,ADRA2A,MCF2,GALR2,PDE11A,DGKH,RXFP1,ADCY1
UPREGULATED GENES
source	term_name	term_id	adjusted_p_value	negative_log10_of_adjusted_p_value	term_size	query_size	intersection_size	effective_domain_size	intersections
GO:BP	cell adhesion	GO:0007155	2.18054e-13	12.6614	1422	426	68	27543	PELI1,ACVRL1,DLG1,CTNNAL1,DOCK1,MEGF10,COL3A1,COL15A1,SDK2,CCDC88B,PKD1,ZFP703,RBPJ,NTN1,COL16A1,PLXNA3,TRIOBP,NEGR1,PCDHB14,CSPG5,DOCK8,GPR4,ITGAE,SNED1,EPHB4,FARP2,PEAR1,COL6A3,FREM1,SPON2,TMEM131L,PTPRM,FREM2,RAPGEF1,ITGAX,PEAK1,PARVG,PREX1,MILR1,COL8A1,RARA,RHOD,COL6A1,EGFLAM,CDH4,GCNT1,CD200R1,PCDH11X,LOXL3,HAPLN1,HYAL1,EMCN,IL1RL2,CLDN11,TEK,SCGB1A1,PCDHB16,CD160,TYK2,EGFL6,KLRA7,PCDHB4,FAP…
GO:BP	regulation of cellular process	GO:0050794	1.61033e-12	11.7931	12487	426	275	27543	ARPC1B,H2-K1,TAX1BP3,DDRGK1,RBBP6,GBP7,PELI1,TMEM237,NFIB,COX11,HIF1A,TIPARP,ACVRL1,TAFAZZIN,H1F2,DLG1,AMOTL1,IER2,CLK1,CTNNAL1,GPR146,NMI,USP2,FRMD6,DOCK1,LIMA1,PROS1,MEGF10,NFKB1,TET3,NPAS3,COL3A1,NPC1,RASA3,RALGAPA2,ADAMTS20,MYO19,CCDC88B,ADCY6,BRPF1,PKD1,SETD4,ESR1,ZFP703,TAF4B,MAPK4,SHTN1,ZFP473,RBPJ,NTN1,IL1RAPL1,RASA4,CRIM1,ADCY5,RPTOR,NR1H3,CLIC5,GBP5,ICE1,HOMER1,RBPMS,MFSD2A,KCNH2,MAP10,…
GO:BP	biological regulation	GO:0065007	4.86667e-11	10.3128	14043	426	294	27543	ARPC1B,H2-K1,TAX1BP3,DDRGK1,RBBP6,GBP7,PELI1,TMEM237,NFIB,COX11,HIF1A,TIPARP,ACVRL1,TAFAZZIN,H1F2,DLG1,AMOTL1,IER2,CLK1,CTNNAL1,GPR146,NMI,USP2,FRMD6,DOCK1,LIMA1,PROS1,MEGF10,NFKB1,TET3,NPAS3,COL3A1,NPC1,RASA3,RALGAPA2,CRTAC1,ADAMTS20,MYO19,CCDC88B,ADCY6,BRPF1,PKD1,SETD4,ESR1,ZFP703,TAF4B,MAPK4,SHTN1,ZFP473,RBPJ,NTN1,IL1RAPL1,RASA4,CRIM1,ADCY5,RPTOR,NR1H3,CLIC5,GBP5,ICE1,HOMER1,RBPMS,MFSD2A,KCNH2…
GO:BP	cellular process	GO:0009987	2.08619e-10	9.68065	21177	426	386	27543	ARPC1B,H2-K1,POLR2I,TAX1BP3,DDRGK1,MAP3K1,RBBP6,GBP7,PELI1,TMEM237,NFIB,COX11,SEC11A,HIF1A,NDE1,TIPARP,ACVRL1,TAFAZZIN,H1F2,DLG1,AMOTL1,COL11A1,2210016F16RIK,CYP4F13,IER2,CLK1,CTNNAL1,GPR146,PMM2,NMI,USP2,FRMD6,DOCK1,LIMA1,PROS1,MEGF10,NFKB1,TET3,NPAS3,GBP9,COL3A1,NPC1,RASA3,COL15A1,SDK2,GXYLT1,RALGAPA2,CRTAC1,ADAMTS20,MYO19,CCDC88B,ADCY6,BRPF1,PKD1,SETD4,PARP12,ESR1,ABCC10,STARD9,FBXL18,ZFP703,T…
GO:BP	regulation of biological process	GO:0050789	6.31491e-10	9.19963	13329	426	280	27543	ARPC1B,H2-K1,TAX1BP3,DDRGK1,RBBP6,GBP7,PELI1,TMEM237,NFIB,COX11,HIF1A,TIPARP,ACVRL1,TAFAZZIN,H1F2,DLG1,AMOTL1,IER2,CLK1,CTNNAL1,GPR146,NMI,USP2,FRMD6,DOCK1,LIMA1,PROS1,MEGF10,NFKB1,TET3,NPAS3,COL3A1,NPC1,RASA3,RALGAPA2,ADAMTS20,MYO19,CCDC88B,ADCY6,BRPF1,PKD1,SETD4,ESR1,ZFP703,TAF4B,MAPK4,SHTN1,ZFP473,RBPJ,NTN1,IL1RAPL1,RASA4,CRIM1,ADCY5,RPTOR,NR1H3,CLIC5,GBP5,ICE1,HOMER1,RBPMS,MFSD2A,KCNH2,MAP10,…
GO:BP	multicellular organism development	GO:0007275	1.55455e-09	8.8084	5045	426	139	27543	H2-K1,DDRGK1,RBBP6,NFIB,HIF1A,NDE1,TIPARP,ACVRL1,TAFAZZIN,DLG1,AMOTL1,PLEKHA5,COL11A1,IER2,DOCK1,NFKB1,TET3,COL3A1,COL15A1,SDK2,CRTAC1,BRPF1,PKD1,ESR1,SHTN1,RBPJ,NTN1,IL1RAPL1,CLIC5,MFSD2A,PLXNA3,TRIOBP,STAP1,PALB2,NEGR1,CSPG5,LTBP1,ZFP521,GPR4,MKS1,JADE2,MAP3K4,IGSF10,TENT5C,WDR38,APAF1,DZIP1L,AU040320,EAF2,EPHB4,APLF,FARP2,UGT8A,FREM1,SLC6A11,ST8SIA6,MAML1,TMEM131L,CD300LF,ADAMTS7,PTPRM,FREM2,R…
GO:BP	system development	GO:0048731	3.62102e-09	8.44117	4533	426	128	27543	H2-K1,DDRGK1,NFIB,HIF1A,NDE1,TIPARP,ACVRL1,TAFAZZIN,DLG1,AMOTL1,PLEKHA5,COL11A1,IER2,DOCK1,NFKB1,COL3A1,COL15A1,SDK2,CRTAC1,BRPF1,PKD1,ESR1,SHTN1,RBPJ,NTN1,IL1RAPL1,CLIC5,MFSD2A,PLXNA3,TRIOBP,STAP1,NEGR1,CSPG5,LTBP1,ZFP521,GPR4,MKS1,JADE2,MAP3K4,IGSF10,WDR38,APAF1,DZIP1L,AU040320,EAF2,EPHB4,APLF,FARP2,UGT8A,FREM1,SLC6A11,MAML1,TMEM131L,CD300LF,ADAMTS7,PTPRM,FREM2,RAPGEF1,ITGAX,PPP3CC,VANGL2,MACRO…
GO:BP	intracellular signal transduction	GO:0035556	9.67717e-09	8.01425	2516	426	85	27543	TAX1BP3,DDRGK1,GBP7,PELI1,HIF1A,DLG1,AMOTL1,CTNNAL1,NMI,DOCK1,NFKB1,COL3A1,RASA3,RALGAPA2,ADCY6,ESR1,MAPK4,SHTN1,NTN1,RASA4,ADCY5,RPTOR,DMPK,DOCK8,PRDM11,GPR4,MAP3K4,APAF1,ETAA1,RASGEF1C,TRAF3,EAF2,FARP2,PEAR1,PASK,STIMATE,SESN3,RAPGEF1,PPP3CC,VANGL2,CHEK1,ENDOG,PRR5,FIGNL1,VRK2,PREX1,RARA,RHOD,DVL2,TNFAIP8L1,ASB2,TRIM27,TNIP3,SH3RF3,TPBG,CARD6,SGCD,DNA2,NRADD,PLN,GDF15,TNFSF10,PLEKHF1,AVPR1A,MET…
GO:BP	positive regulation of biological process	GO:0048518	9.89163e-09	8.00473	6629	426	166	27543	H2-K1,DDRGK1,GBP7,PELI1,NFIB,HIF1A,TIPARP,ACVRL1,TAFAZZIN,DLG1,AMOTL1,IER2,NMI,USP2,DOCK1,PROS1,MEGF10,NFKB1,TET3,COL3A1,ADAMTS20,CCDC88B,BRPF1,PKD1,SETD4,ESR1,ZFP703,TAF4B,SHTN1,ZFP473,RBPJ,NTN1,RPTOR,NR1H3,GBP5,ICE1,HOMER1,RBPMS,MFSD2A,KCNH2,MAP10,COL16A1,PLXNA3,TRIOBP,STAP1,NEGR1,LDLRAP1,ZFP553,CSPG5,DOCK8,SLC6A1,PRDM11,LTBP1,NAT10,RFX5,ZFP521,GPR4,CRTC2,JADE2,MAP3K4,TENT5C,APAF1,2610021A01RIK…
GO:BP	regulation of response to stimulus	GO:0048583	3.93985e-08	7.40452	3926	426	113	27543	H2-K1,TAX1BP3,DDRGK1,GBP7,PELI1,TMEM237,HIF1A,ACVRL1,DLG1,NMI,PROS1,NFKB1,COL3A1,RASA3,RALGAPA2,ADAMTS20,SETD4,ESR1,ZFP703,RBPJ,RASA4,CRIM1,RPTOR,NR1H3,GBP5,HOMER1,RBPMS,PLXNA3,STAP1,DMPK,PRDM11,LTBP1,DDIT4L,GPR4,MKS1,MAP3K4,APAF1,ETAA1,TRAF3,APLF,EPG5,GRAMD4,VPS13C,STIMATE,SESN3,TMEM131L,CD300LF,RAPGEF1,WFDC1,VANGL2,FBXO32,CHEK1,NCLN,ENDOG,CEBPA,PTGES,PRR5,FIGNL1,VRK2,APCDD1,RARA,DVL2,SEMA4G,EVC…
GO:BP	anatomical structure development	GO:0048856	4.08025e-08	7.38931	6186	426	156	27543	H2-K1,DDRGK1,RBBP6,NFIB,HIF1A,NDE1,TIPARP,ACVRL1,TAFAZZIN,DLG1,AMOTL1,PLEKHA5,COL11A1,IER2,USP2,FRMD6,DOCK1,MEGF10,NFKB1,TET3,COL3A1,COL15A1,SDK2,CRTAC1,MYO19,BRPF1,PKD1,ESR1,ZFP703,SHTN1,RBPJ,NTN1,IL1RAPL1,CLIC5,HOMER1,MFSD2A,PLXNA3,TRIOBP,STAP1,PALB2,NEGR1,CEP152,DMPK,CSPG5,LTBP1,ZFP521,GPR4,MKS1,JADE2,MAP3K4,IGSF10,TENT5C,WDR38,APAF1,DZIP1L,AU040320,EAF2,EPHB4,APLF,FARP2,UGT8A,FREM1,SLC6A11,ZF…
GO:BP	developmental process	GO:0032502	1.47834e-07	6.83023	6788	426	165	27543	H2-K1,DDRGK1,RBBP6,NFIB,HIF1A,NDE1,TIPARP,ACVRL1,TAFAZZIN,DLG1,AMOTL1,PLEKHA5,COL11A1,IER2,USP2,FRMD6,DOCK1,MEGF10,NFKB1,TET3,COL3A1,COL15A1,SDK2,CRTAC1,ADAMTS20,MYO19,BRPF1,PKD1,ESR1,ZFP703,SHTN1,RBPJ,NTN1,IL1RAPL1,CRIM1,NR1H3,CLIC5,HOMER1,MFSD2A,PLXNA3,TRIOBP,STAP1,PALB2,NEGR1,CEP152,DMPK,CSPG5,LTBP1,ZFP521,GPR4,MKS1,JADE2,MAP3K4,IGSF10,TENT5C,WDR38,APAF1,DZIP1L,AU040320,EAF2,EPHB4,APLF,FARP2,U…
GO:BP	positive regulation of cellular process	GO:0048522	1.58516e-07	6.79993	6072	426	152	27543	H2-K1,DDRGK1,PELI1,NFIB,HIF1A,ACVRL1,TAFAZZIN,DLG1,AMOTL1,IER2,NMI,USP2,DOCK1,MEGF10,NFKB1,TET3,COL3A1,ADAMTS20,CCDC88B,BRPF1,PKD1,ESR1,ZFP703,TAF4B,SHTN1,ZFP473,RBPJ,NTN1,RPTOR,NR1H3,GBP5,ICE1,RBPMS,MFSD2A,KCNH2,MAP10,COL16A1,PLXNA3,TRIOBP,STAP1,NEGR1,LDLRAP1,ZFP553,CSPG5,DOCK8,PRDM11,NAT10,RFX5,ZFP521,GPR4,CRTC2,JADE2,MAP3K4,APAF1,2610021A01RIK,ETAA1,GMEB2,TRAF3,EAF2,EPHB4,APLF,GRAMD4,ZFP516,ST…
GO:BP	response to stimulus	GO:0050896	5.76367e-07	6.2393	10393	426	224	27543	ARPC1B,H2-K1,POLR2I,TAX1BP3,DDRGK1,MAP3K1,RBBP6,GBP7,PELI1,TMEM237,NFIB,HIF1A,TIPARP,ACVRL1,DLG1,AMOTL1,COL11A1,IER2,CTNNAL1,GPR146,NMI,USP2,DOCK1,PROS1,NFKB1,GBP9,COL3A1,NPC1,RASA3,RALGAPA2,ADAMTS20,CCDC88B,ADCY6,PKD1,SETD4,ESR1,ZFP703,MAPK4,SHTN1,RBPJ,NTN1,IL1RAPL1,RASA4,CRIM1,ADCY5,RPTOR,NR1H3,CLIC5,GBP5,HOMER1,RBPMS,MFSD2A,KCNH2,COL16A1,PLXNA3,STAP1,PALB2,LDLRAP1,DMPK,SLC25A13,CSPG5,DOCK8,SLC…
GO:BP	localization	GO:0051179	2.46117e-06	5.60886	6297	426	152	27543	TAX1BP3,DDRGK1,HIF1A,NDE1,SCAMP2,ACVRL1,DLG1,AMOTL1,IER2,USP2,FRMD6,DOCK1,LIMA1,PROS1,MEGF10,COL3A1,NPC1,RASA3,RALGAPA2,MYO19,CCDC88B,PKD1,ESR1,ABCC10,ZFP703,SHTN1,NTN1,IL1RAPL1,ADCY5,NR1H3,MAMDC4,CLIC5,GBP5,ICE1,HOMER1,MFSD2A,KCNH2,PLXNA3,STAP1,LDLRAP1,PARD6G,DMPK,SLC25A13,CSPG5,DOCK8,SLC6A1,LTBP1,CRTC2,IGSF10,HEATR5A,DZIP1L,SLC25A26,CLCN7,AU040320,SLC19A1,PRG4,EPHB4,EPG5,BORCS6,SNX8,PEAR1,UGT8A…
GO:BP	regulation of cell adhesion	GO:0030155	7.04238e-06	5.15228	757	426	36	27543	PELI1,ACVRL1,DLG1,DOCK1,MEGF10,CCDC88B,PKD1,ZFP703,RBPJ,COL16A1,PLXNA3,TRIOBP,CSPG5,DOCK8,GPR4,EPHB4,TMEM131L,PEAK1,PREX1,COL8A1,RARA,RHOD,EGFLAM,GCNT1,LOXL3,HYAL1,EMCN,IL1RL2,TEK,SCGB1A1,CD160,TYK2,EGFL6,MMP12,HAVCR2,XCL1
GO:BP	regulation of cellular component organization	GO:0051128	7.30102e-06	5.13662	2398	426	75	27543	ARPC1B,H2-K1,HIF1A,ACVRL1,DLG1,LIMA1,MYO19,PKD1,ESR1,SHTN1,NTN1,IL1RAPL1,RPTOR,NR1H3,GBP5,ICE1,HOMER1,MFSD2A,COL16A1,PLXNA3,STAP1,NEGR1,LDLRAP1,DMPK,PRDM11,NAT10,MAP3K4,EAF2,FARP2,VPS13C,RAPGEF1,WFDC1,PPP3CC,PEAK1,VANGL2,CHEK1,MTBP,NCLN,ENDOG,RHOD,DVL2,CDH4,SEMA4G,PLEKHG2,TRIM27,CENPJ,RCC1,TPBG,GDF15,ALKBH4,TNFSF10,AVPR1A,KIF20B,MET,CD38,SERTAD3,HYAL1,CEP135,TRIM9,CCDC8,GDF9,AGT,TLR6,TEK,BAIAP2L1…
GO:BP	negative regulation of cellular process	GO:0048523	1.02637e-05	4.98869	5155	426	129	27543	H2-K1,TAX1BP3,DDRGK1,GBP7,PELI1,NFIB,COX11,HIF1A,ACVRL1,H1F2,DLG1,NMI,USP2,LIMA1,NFKB1,COL3A1,NPC1,RASA3,ADAMTS20,ESR1,ZFP703,RBPJ,NTN1,IL1RAPL1,RASA4,CRIM1,NR1H3,MFSD2A,KCNH2,PLXNA3,STAP1,PALB2,DOCK8,SLC6A1,PRDM11,NEIL1,LTBP1,DDIT4L,NAT10,RFX5,TENT5C,ETAA1,EAF2,GRAMD4,COL6A3,PASK,VPS13C,SESN3,TMEM131L,CD300LF,ADAMTS7,PTPRM,RAPGEF1,WFDC1,MIDEAS,PARP16,MACROH2A2,IL2RB,CHEK1,ERLIN1,MTBP,MMP11,ENDOG…
GO:BP	tube morphogenesis	GO:0035239	2.59974e-05	4.58507	909	426	39	27543	NFIB,HIF1A,TIPARP,ACVRL1,DLG1,AMOTL1,COL3A1,COL15A1,BRPF1,PKD1,ESR1,RBPJ,NTN1,GPR4,MKS1,APAF1,EPHB4,PTPRM,ITGAX,VANGL2,CECR2,C1GALT1,COL8A1,RARA,DVL2,ASB2,SGCD,KIF20B,MET,HYAL1,EMCN,AGT,TEK,TBXA2R,CD160,DCN,FAP,CDK20,GPC3
GO:BP	cellular macromolecule metabolic process	GO:0044260	4.05168e-05	4.39236	5820	426	139	27543	POLR2I,DDRGK1,MAP3K1,RBBP6,PELI1,NFIB,SEC11A,HIF1A,TIPARP,ACVRL1,H1F2,DLG1,COL11A1,CLK1,PMM2,NMI,USP2,TET3,COL3A1,NPC1,GXYLT1,BRPF1,PKD1,SETD4,PARP12,FBXL18,TAF4B,MAPK4,CRIM1,RPTOR,NR1H3,GALNT10,RBPMS,CAD,STAP1,PALB2,DMPK,NEIL1,D2HGDH,NAT10,PPM1M,CRTC2,JADE2,MAP3K4,DTX2,USP54,TENT5C,APAF1,ETAA1,WNK2,TRAF3,GALNT18,EPHB4,APLF,GRAMD4,COL6A3,ZGRF1,NHLRC3,ST8SIA6,PASK,MAML1,ADAMTS7,PTPRM,WFDC1,PPP3CC,…
GO:BP	cytoskeleton organization	GO:0007010	7.68775e-05	4.1142	1440	426	51	27543	ARPC1B,NDE1,DLG1,AMOTL1,FRMD6,DOCK1,LIMA1,MYO19,CCDC88B,PKD1,STARD9,SHTN1,MAP10,PLXNA3,TRIOBP,STAP1,CEP152,PARD6G,CSPG5,NAT10,FARP2,UGT8A,VANGL2,CHEK1,PARVG,PRR5,FIGNL1,RHOD,CEP72,PLEKHG2,ASB2,TRIM27,CENPJ,RCC1,XRCC2,CCDC57,ALKBH4,TUBE1,MET,CEP135,PARD6B,CCDC8,KATNAL2,TEK,BAIAP2L1,INTS13,WEE1,CDC20,EFHC1,ARC,ABITRAM
GO:BP	regulation of signal transduction	GO:0009966	0.0001084	3.96497	2898	426	82	27543	TAX1BP3,DDRGK1,GBP7,PELI1,TMEM237,HIF1A,ACVRL1,DLG1,NMI,NFKB1,COL3A1,RASA3,RALGAPA2,ADAMTS20,ESR1,ZFP703,RBPJ,RASA4,CRIM1,RPTOR,NR1H3,HOMER1,RBPMS,STAP1,DMPK,PRDM11,LTBP1,DDIT4L,GPR4,MKS1,MAP3K4,APAF1,ETAA1,TRAF3,GRAMD4,STIMATE,SESN3,TMEM131L,CD300LF,RAPGEF1,VANGL2,NCLN,ENDOG,PRR5,FIGNL1,VRK2,APCDD1,RARA,DVL2,EVC,TNFAIP8L1,TRIM27,TNIP3,CENPJ,SH3RF3,TPBG,CARD6,TAFA1,GDF15,TNFSF10,LOXL3,PLEKHF1,TME…
GO:BP	tissue development	GO:0009888	0.000126626	3.89748	2046	426	64	27543	DDRGK1,RBBP6,NFIB,HIF1A,TIPARP,ACVRL1,TAFAZZIN,DLG1,COL11A1,USP2,FRMD6,MEGF10,COL3A1,COL15A1,BRPF1,PKD1,ESR1,ZFP703,RBPJ,NTN1,CLIC5,HOMER1,MFSD2A,TRIOBP,PALB2,CEP152,GPR4,MKS1,APAF1,DZIP1L,ZFP516,MAML1,ADAMTS7,FREM2,RAPGEF1,ITGAX,VANGL2,MACROH2A2,CECR2,C1GALT1,APCDD1,COL8A1,RARA,COL6A1,DVL2,ADAMTSL4,EGFLAM,GCNT1,SEMA4G,EVC,ASB2,SGCD,XRCC2,PLN,LOXL3,KIF20B,MET,HYAL1,AGT,TEK,MMP12,ARC,CDK20,GPC3
GO:BP	glycoprotein metabolic process	GO:0009100	0.00012997	3.88616	360	426	22	27543	HIF1A,COL11A1,PMM2,TET3,NPC1,GXYLT1,GALNT10,GALNT18,ST8SIA6,ADAMTS7,VANGL2,PXYLP1,C1GALT1,UGGT2,ALG9,EGFLAM,GCNT1,B3GALNT2,B4GALT4,DCN,MMP12,B3GNT5
GO:BP	epithelial tube morphogenesis	GO:0060562	0.00012997	3.88616	360	426	22	27543	HIF1A,ACVRL1,DLG1,BRPF1,PKD1,ESR1,RBPJ,NTN1,MKS1,APAF1,ITGAX,VANGL2,CECR2,RARA,DVL2,ASB2,KIF20B,MET,AGT,TEK,CDK20,GPC3
GO:BP	cell surface receptor signaling pathway	GO:0007166	0.000130687	3.88377	2812	426	80	27543	TAX1BP3,GBP7,PELI1,TMEM237,HIF1A,TIPARP,ACVRL1,AMOTL1,NMI,NFKB1,COL3A1,PKD1,ESR1,ZFP703,SHTN1,RBPJ,CRIM1,ADCY5,HOMER1,RBPMS,PLXNA3,STAP1,DMPK,LTBP1,MKS1,JADE2,DTX2,ITGAE,DZIP1L,TRAF3,EPHB4,FARP2,EVC2,SESN3,MAML1,TMEM131L,CD300LF,RAPGEF1,ITGAX,VANGL2,IL2RB,CEBPA,VRK2,APCDD1,MILR1,DVL2,SEMA4G,EVC,CENPJ,TPBG,PLN,KLRD1,GDF15,TNFSF10,LOXL3,TMEM198B,MET,CD38,GAREM1,ACKR1,IL1RL2,CCR6,GDF9,AGT,TEK,KLRE1,…
GO:BP	regulation of localization	GO:0032879	0.000175515	3.75568	2881	426	81	27543	TAX1BP3,DDRGK1,HIF1A,ACVRL1,DLG1,AMOTL1,USP2,DOCK1,PROS1,COL3A1,RASA3,RALGAPA2,ESR1,ZFP703,SHTN1,NTN1,IL1RAPL1,ADCY5,NR1H3,CLIC5,ICE1,HOMER1,KCNH2,PLXNA3,STAP1,LDLRAP1,PARD6G,DMPK,CSPG5,DOCK8,SLC6A1,IGSF10,DZIP1L,PASK,STIMATE,CD300LF,PTPRM,RAPGEF1,ITGAX,PPP3CC,IL2RB,PTGES,PRR5,RHOD,GCNT1,SEMA4G,CEP72,LRCH1,KCNK4,TRIM27,CENPJ,CD200R1,PLN,AVPR1A,KIF20B,MET,CD38,HYAL1,CEP135,PARD6B,TRIM9,CCR6,GDF9,A…
GO:BP	protein modification process	GO:0036211	0.000218613	3.66032	3707	426	97	27543	DDRGK1,MAP3K1,RBBP6,PELI1,HIF1A,TIPARP,ACVRL1,H1F2,DLG1,CLK1,PMM2,NMI,USP2,TET3,COL3A1,NPC1,GXYLT1,BRPF1,PKD1,SETD4,PARP12,TAF4B,MAPK4,RPTOR,GALNT10,RBPMS,CAD,STAP1,DMPK,NAT10,PPM1M,CRTC2,JADE2,MAP3K4,DTX2,USP54,ETAA1,WNK2,TRAF3,GALNT18,EPHB4,NHLRC3,ST8SIA6,PASK,MAML1,PTPRM,PPP3CC,MIDEAS,PEAK1,VANGL2,PARP16,FBXO32,CHEK1,C1GALT1,MTBP,CDK8,PRR5,UGGT2,VRK2,TAF4,TRIM45,ALG9,RARA,DVL2,EGFLAM,GCNT1,ASB…
GO:BP	cellular protein modification process	GO:0006464	0.000218613	3.66032	3707	426	97	27543	DDRGK1,MAP3K1,RBBP6,PELI1,HIF1A,TIPARP,ACVRL1,H1F2,DLG1,CLK1,PMM2,NMI,USP2,TET3,COL3A1,NPC1,GXYLT1,BRPF1,PKD1,SETD4,PARP12,TAF4B,MAPK4,RPTOR,GALNT10,RBPMS,CAD,STAP1,DMPK,NAT10,PPM1M,CRTC2,JADE2,MAP3K4,DTX2,USP54,ETAA1,WNK2,TRAF3,GALNT18,EPHB4,NHLRC3,ST8SIA6,PASK,MAML1,PTPRM,PPP3CC,MIDEAS,PEAK1,VANGL2,PARP16,FBXO32,CHEK1,C1GALT1,MTBP,CDK8,PRR5,UGGT2,VRK2,TAF4,TRIM45,ALG9,RARA,DVL2,EGFLAM,GCNT1,ASB…
GO:BP	cellular response to stimulus	GO:0051716	0.000245585	3.6098	8778	426	187	27543	POLR2I,TAX1BP3,DDRGK1,MAP3K1,RBBP6,GBP7,PELI1,TMEM237,HIF1A,TIPARP,ACVRL1,DLG1,AMOTL1,CTNNAL1,GPR146,NMI,DOCK1,NFKB1,GBP9,COL3A1,NPC1,RASA3,RALGAPA2,ADAMTS20,ADCY6,PKD1,ESR1,ZFP703,MAPK4,SHTN1,RBPJ,NTN1,IL1RAPL1,RASA4,CRIM1,ADCY5,RPTOR,NR1H3,GBP5,HOMER1,RBPMS,MFSD2A,KCNH2,COL16A1,PLXNA3,STAP1,PALB2,LDLRAP1,DMPK,CSPG5,DOCK8,PRDM11,NEIL1,LTBP1,DDIT4L,GPR4,MKS1,JADE2,MAP3K4,DTX2,AOX1,ITGAE,APAF1,DZI…
GO:BP	tube development	GO:0035295	0.000270713	3.56749	1157	426	43	27543	NFIB,HIF1A,TIPARP,ACVRL1,DLG1,AMOTL1,COL3A1,COL15A1,BRPF1,PKD1,ESR1,RBPJ,NTN1,GPR4,MKS1,APAF1,DZIP1L,EPHB4,PTPRM,ITGAX,VANGL2,CECR2,C1GALT1,CEBPA,COL8A1,RARA,DVL2,ASB2,SGCD,LOXL3,KIF20B,MET,HYAL1,EMCN,AGT,TEK,TBXA2R,CD160,DCN,FAP,MMP12,CDK20,GPC3
GO:BP	organonitrogen compound metabolic process	GO:1901564	0.000286025	3.5436	6512	426	148	27543	DDRGK1,MAP3K1,RBBP6,PELI1,SEC11A,HIF1A,TIPARP,ACVRL1,TAFAZZIN,H1F2,DLG1,COL11A1,CLK1,PMM2,NMI,USP2,NFKB1,TET3,COL3A1,NPC1,GXYLT1,NPEPL1,ADAMTS20,ADCY6,BRPF1,PKD1,SETD4,PARP12,FBXL18,TAF4B,MAPK4,CRIM1,ADCY5,RPTOR,NR1H3,CLIC5,GALNT10,RBPMS,MFSD2A,CAD,STAP1,LDLRAP1,PCSK7,DMPK,SLC25A13,D2HGDH,NAT10,PPM1M,NPL,CRTC2,JADE2,MAP3K4,DTX2,USP54,APAF1,ETAA1,WNK2,TRAF3,GALNT18,EPHB4,GRAMD4,UGT8A,COL6A3,NHLRC3…
GO:BP	regulation of immune system process	GO:0002682	0.000318213	3.49728	1507	426	51	27543	H2-K1,PELI1,HIF1A,DLG1,NMI,COL3A1,CCDC88B,ESR1,NR1H3,GBP5,STAP1,DOCK8,TRAF3,EPHB4,APLF,EPG5,GRAMD4,SPON2,TMEM131L,CD300LF,RAPGEF1,CEBPA,MILR1,RARA,GCNT1,LRCH1,TRIM27,TNIP3,CD200R1,KLRD1,LOXL3,CD38,IL1RL2,CCR6,TLR6,TEK,KLRE1,SCGB1A1,CD160,CXCL1,TYK2,RIPK1,C1RA,NFAM1,TLR4,RHBDD3,MMP12,HAVCR2,KLRI2,C1S1,XCL1
GO:BP	cell-cell adhesion	GO:0098609	0.000382599	3.41726	887	426	36	27543	PELI1,DLG1,MEGF10,SDK2,CCDC88B,PKD1,ZFP703,NTN1,NEGR1,PCDHB14,DOCK8,ITGAE,EPHB4,PEAR1,TMEM131L,PTPRM,RAPGEF1,ITGAX,MILR1,RARA,CDH4,GCNT1,CD200R1,PCDH11X,LOXL3,EMCN,IL1RL2,CLDN11,TEK,SCGB1A1,PCDHB16,CD160,TYK2,PCDHB4,HAVCR2,XCL1
GO:BP	macromolecule modification	GO:0043412	0.000647488	3.18877	3898	426	99	27543	DDRGK1,MAP3K1,RBBP6,PELI1,HIF1A,TIPARP,ACVRL1,H1F2,DLG1,2210016F16RIK,CLK1,PMM2,NMI,USP2,TET3,COL3A1,NPC1,GXYLT1,BRPF1,PKD1,SETD4,PARP12,TAF4B,MAPK4,RPTOR,GALNT10,RBPMS,CAD,STAP1,DMPK,NAT10,PPM1M,CRTC2,JADE2,MAP3K4,DTX2,USP54,ETAA1,WNK2,TRAF3,GALNT18,EPHB4,NHLRC3,ST8SIA6,PASK,MAML1,PTPRM,PPP3CC,MIDEAS,PEAK1,VANGL2,PARP16,FBXO32,CHEK1,C1GALT1,MTBP,CDK8,PRR5,UGGT2,VRK2,TAF4,TRIM45,ALG9,DUS4L,RARA,D…
GO:BP	nervous system development	GO:0007399	0.000661669	3.17936	2479	426	71	27543	H2-K1,NFIB,HIF1A,NDE1,DLG1,IER2,COL3A1,SDK2,CRTAC1,BRPF1,PKD1,SHTN1,RBPJ,NTN1,IL1RAPL1,CLIC5,MFSD2A,PLXNA3,TRIOBP,STAP1,NEGR1,CSPG5,ZFP521,MKS1,JADE2,IGSF10,APAF1,DZIP1L,AU040320,EPHB4,FARP2,UGT8A,SLC6A11,PTPRM,RAPGEF1,ITGAX,PPP3CC,VANGL2,MACROH2A2,CECR2,ARSA,APCDD1,RARA,DVL2,CDH4,SEMA4G,LSR,TPBG,NRADD,XRCC2,TAFA1,RASSF10,LOXL3,AVPR1A,KIF20B,CD38,HAPLN1,TEAD3,CLDN11,AGT,PCDHB16,WEE1,CDC20,ZHX2,TL…
GO:BP	anatomical structure morphogenesis	GO:0009653	0.000731366	3.13587	2781	426	77	27543	NFIB,HIF1A,TIPARP,ACVRL1,TAFAZZIN,DLG1,AMOTL1,COL11A1,FRMD6,DOCK1,COL3A1,COL15A1,SDK2,MYO19,BRPF1,PKD1,ESR1,SHTN1,RBPJ,NTN1,CLIC5,MFSD2A,PLXNA3,TRIOBP,PALB2,CSPG5,GPR4,MKS1,JADE2,APAF1,AU040320,EPHB4,UGT8A,FREM1,PTPRM,FREM2,ITGAX,PEAK1,VANGL2,CECR2,C1GALT1,PARVG,PREX1,APCDD1,COL8A1,RARA,RHOD,COL6A1,DVL2,EGFLAM,CDH4,GCNT1,SEMA4G,ASB2,TPBG,SGCD,XRCC2,GDF15,ADAMTS15,KIF20B,MET,HYAL1,MFAP2,EMCN,AGT,T…
GO:BP	animal organ development	GO:0048513	0.000735728	3.13328	3856	426	98	27543	H2-K1,DDRGK1,RBBP6,NFIB,HIF1A,NDE1,TIPARP,ACVRL1,TAFAZZIN,DLG1,COL11A1,USP2,DOCK1,MEGF10,NFKB1,COL3A1,SDK2,CRTAC1,PKD1,ESR1,ZFP703,RBPJ,NTN1,CLIC5,HOMER1,MFSD2A,PLXNA3,TRIOBP,STAP1,PALB2,NEGR1,LTBP1,GPR4,MKS1,MAP3K4,WDR38,APAF1,EAF2,EPHB4,FARP2,FREM1,SLC6A11,ZFP516,MAML1,TMEM131L,CD300LF,ADAMTS7,PTPRM,FREM2,PPP3CC,VANGL2,MACROH2A2,CECR2,C1GALT1,CEBPA,TAF4,TRIM45,PREX1,APCDD1,COL8A1,RARA,DVL2,EGFL…
GO:BP	cell population proliferation	GO:0008283	0.000830122	3.08086	2109	426	63	27543	TAX1BP3,DDRGK1,PELI1,NFIB,HIF1A,NDE1,ACVRL1,DLG1,NMI,MEGF10,COL3A1,CCDC88B,BRPF1,SETD4,ESR1,ZFP703,RBPJ,NTN1,RPTOR,PALB2,LDLRAP1,DOCK8,MKS1,EAF2,TMEM131L,PTPRM,RAPGEF1,WFDC1,ITGAX,CHEK1,MTBP,CEBPA,PTGES,FIGNL1,COL8A1,RARA,DVL2,ZFP503,NUPR1L,TPBG,TAFA1,RASSF10,AVPR1A,KIF20B,CD38,TEAD3,GAREM1,HYAL1,GDF9,AGT,TEK,SCGB1A1,MCM7,CXCL1,TYK2,CDC20,MEAK7,TLR4,FAP,MMP12,HAVCR2,GPC3,XCL1
GO:BP	regulation of cell communication	GO:0010646	0.000870869	3.06005	3453	426	90	27543	TAX1BP3,DDRGK1,GBP7,PELI1,TMEM237,HIF1A,ACVRL1,DLG1,NMI,NFKB1,COL3A1,RASA3,RALGAPA2,ADAMTS20,ESR1,ZFP703,RBPJ,RASA4,CRIM1,ADCY5,RPTOR,NR1H3,HOMER1,RBPMS,STAP1,DMPK,CSPG5,SLC6A1,PRDM11,LTBP1,DDIT4L,GPR4,MKS1,MAP3K4,APAF1,ETAA1,TRAF3,GRAMD4,PASK,STIMATE,SESN3,TMEM131L,CD300LF,RAPGEF1,VANGL2,NCLN,ENDOG,PRR5,FIGNL1,VRK2,APCDD1,RARA,DVL2,EVC,TNFAIP8L1,TRIM27,TNIP3,CENPJ,SH3RF3,TPBG,CARD6,TAFA1,GDF15,T…
GO:BP	localization of cell	GO:0051674	0.000931092	3.03101	1697	426	54	27543	DDRGK1,HIF1A,NDE1,ACVRL1,AMOTL1,IER2,DOCK1,LIMA1,MEGF10,COL3A1,ZFP703,SHTN1,NTN1,PLXNA3,STAP1,DOCK8,IGSF10,AU040320,EPHB4,PTPRM,ITGAX,PEAK1,VANGL2,PRR5,PREX1,APCDD1,RHOD,GCNT1,SEMA4G,LRCH1,ASB2,CD200R1,TPBG,KIF20B,MET,TEKT5,HYAL1,CCR6,AGT,TEK,TBXA2R,INTS13,CXCL1,ENO4,CATSPER2,MEAK7,TLR4,EFHC1,DCN,FAP,MMP12,ARC,GPC3,XCL1
GO:BP	cell motility	GO:0048870	0.000931092	3.03101	1697	426	54	27543	DDRGK1,HIF1A,NDE1,ACVRL1,AMOTL1,IER2,DOCK1,LIMA1,MEGF10,COL3A1,ZFP703,SHTN1,NTN1,PLXNA3,STAP1,DOCK8,IGSF10,AU040320,EPHB4,PTPRM,ITGAX,PEAK1,VANGL2,PRR5,PREX1,APCDD1,RHOD,GCNT1,SEMA4G,LRCH1,ASB2,CD200R1,TPBG,KIF20B,MET,TEKT5,HYAL1,CCR6,AGT,TEK,TBXA2R,INTS13,CXCL1,ENO4,CATSPER2,MEAK7,TLR4,EFHC1,DCN,FAP,MMP12,ARC,GPC3,XCL1
GO:BP	response to external stimulus	GO:0009605	0.00098423	3.0069	3104	426	83	27543	H2-K1,MAP3K1,GBP7,PELI1,NFIB,HIF1A,COL11A1,NMI,USP2,PROS1,NFKB1,GBP9,COL3A1,CCDC88B,PKD1,SETD4,ESR1,RBPJ,NTN1,RPTOR,NR1H3,CLIC5,GBP5,MFSD2A,PLXNA3,STAP1,GPR4,APAF1,AU040320,TRAF3,EPHB4,SPON2,SESN3,PTPRM,WFDC1,ITGAX,VANGL2,CHEK1,ENDOG,CEBPA,PTGES,TRPM3,ARSA,PREX1,RARA,CDH4,SEMA4G,CUBN,KCNK4,TRIM27,TNIP3,NUPR1L,CD200R1,TPBG,KLRD1,GDF15,AVPR1A,MET,HYAL1,IL1RL2,CCR6,AGT,TLR6,KLRE1,SCGB1A1,TBXA2R,CD16…
GO:BP	regulation of signaling	GO:0023051	0.000988509	3.00502	3463	426	90	27543	TAX1BP3,DDRGK1,GBP7,PELI1,TMEM237,HIF1A,ACVRL1,DLG1,NMI,NFKB1,COL3A1,RASA3,RALGAPA2,ADAMTS20,ESR1,ZFP703,RBPJ,RASA4,CRIM1,ADCY5,RPTOR,NR1H3,HOMER1,RBPMS,STAP1,DMPK,CSPG5,SLC6A1,PRDM11,LTBP1,DDIT4L,GPR4,MKS1,MAP3K4,APAF1,ETAA1,TRAF3,GRAMD4,PASK,STIMATE,SESN3,TMEM131L,CD300LF,RAPGEF1,VANGL2,NCLN,ENDOG,PRR5,FIGNL1,VRK2,APCDD1,RARA,DVL2,EVC,TNFAIP8L1,TRIM27,TNIP3,CENPJ,SH3RF3,TPBG,CARD6,TAFA1,GDF15,T…
GO:BP	positive regulation of response to stimulus	GO:0048584	0.00100219	2.99905	2264	426	66	27543	H2-K1,PELI1,HIF1A,ACVRL1,NMI,NFKB1,COL3A1,ADAMTS20,SETD4,ESR1,RBPJ,RPTOR,NR1H3,GBP5,RBPMS,STAP1,GPR4,MAP3K4,APAF1,TRAF3,STIMATE,CD300LF,RAPGEF1,VANGL2,ENDOG,CEBPA,PRR5,RARA,DVL2,EVC,TRIM27,CENPJ,SH3RF3,TPBG,KLRD1,GDF15,MRGBP,TNFSF10,LOXL3,PLEKHF1,TMEM198B,MET,CD38,GAREM1,CCR6,GDF9,AGT,TLR6,TEK,KLRE1,TBXA2R,CD160,CXCL1,TYK2,RIPK1,C1RA,NFAM1,TLR4,DCN,C1QTNF9,MMP12,HAVCR2,KLRI2,GPC3,C1S1,XCL1
GO:BP	cellular protein metabolic process	GO:0044267	0.00101269	2.99452	4958	426	118	27543	DDRGK1,MAP3K1,RBBP6,PELI1,SEC11A,HIF1A,TIPARP,ACVRL1,H1F2,DLG1,CLK1,PMM2,NMI,USP2,TET3,COL3A1,NPC1,GXYLT1,BRPF1,PKD1,SETD4,PARP12,FBXL18,TAF4B,MAPK4,CRIM1,RPTOR,NR1H3,GALNT10,RBPMS,CAD,STAP1,DMPK,D2HGDH,NAT10,PPM1M,CRTC2,JADE2,MAP3K4,DTX2,USP54,APAF1,ETAA1,WNK2,TRAF3,GALNT18,EPHB4,GRAMD4,COL6A3,NHLRC3,ST8SIA6,PASK,MAML1,ADAMTS7,PTPRM,WFDC1,PPP3CC,MIDEAS,PEAK1,VANGL2,PARP16,OSBPL7,FBXO32,CHEK1,ERL…
GO:BP	protein metabolic process	GO:0019538	0.00101932	2.99169	5623	426	130	27543	DDRGK1,MAP3K1,RBBP6,PELI1,SEC11A,HIF1A,TIPARP,ACVRL1,H1F2,DLG1,COL11A1,CLK1,PMM2,NMI,USP2,TET3,COL3A1,NPC1,GXYLT1,NPEPL1,ADAMTS20,BRPF1,PKD1,SETD4,PARP12,FBXL18,TAF4B,MAPK4,CRIM1,RPTOR,NR1H3,GALNT10,RBPMS,CAD,STAP1,LDLRAP1,PCSK7,DMPK,D2HGDH,NAT10,PPM1M,CRTC2,JADE2,MAP3K4,DTX2,USP54,APAF1,ETAA1,WNK2,TRAF3,GALNT18,EPHB4,GRAMD4,COL6A3,NHLRC3,ST8SIA6,PASK,MAML1,ADAMTS7,PTPRM,WFDC1,PPP3CC,MIDEAS,PEAK1…
GO:BP	multicellular organismal process	GO:0032501	0.00106417	2.97299	8766	426	184	27543	H2-K1,DDRGK1,RBBP6,GBP7,PELI1,NFIB,HIF1A,NDE1,TIPARP,ACVRL1,TAFAZZIN,DLG1,AMOTL1,PLEKHA5,COL11A1,IER2,NMI,USP2,DOCK1,LIMA1,PROS1,NFKB1,TET3,COL3A1,NPC1,COL15A1,SDK2,CRTAC1,CCDC88B,ADCY6,BRPF1,PKD1,SETD4,ESR1,ZFP703,SHTN1,RBPJ,NTN1,IL1RAPL1,CRIM1,ADCY5,NR1H3,CLIC5,GBP5,HOMER1,MFSD2A,KCNH2,PLXNA3,TRIOBP,STAP1,PALB2,NEGR1,LDLRAP1,DMPK,CSPG5,SLC6A1,LTBP1,ZFP521,GPR4,MKS1,JADE2,MAP3K4,IGSF10,TENT5C,WD…
GO:BP	movement of cell or subcellular component	GO:0006928	0.00111204	2.95388	2127	426	63	27543	DDRGK1,NFIB,HIF1A,NDE1,ACVRL1,DLG1,AMOTL1,IER2,FRMD6,DOCK1,LIMA1,MEGF10,COL3A1,MYO19,STARD9,ZFP703,SHTN1,NTN1,KCNH2,PLXNA3,STAP1,DOCK8,IGSF10,AU040320,EPHB4,PTPRM,ITGAX,PEAK1,VANGL2,PRR5,PREX1,APCDD1,RHOD,CDH4,GCNT1,SEMA4G,LRCH1,ASB2,CD200R1,TPBG,SGCD,PLN,KIF20B,MET,TEKT5,HYAL1,CCR6,AGT,TEK,TBXA2R,INTS13,CXCL1,ENO4,CATSPER2,MEAK7,TLR4,EFHC1,DCN,FAP,MMP12,ARC,GPC3,XCL1
GO:BP	regulation of defense response	GO:0031347	0.00111315	2.95345	618	426	28	27543	NMI,NFKB1,SETD4,ESR1,NR1H3,GBP5,STAP1,GPR4,TRAF3,WFDC1,CEBPA,PTGES,CD200R1,KLRD1,IL1RL2,TLR6,KLRE1,SCGB1A1,CD160,CXCL1,RIPK1,TLR4,RHBDD3,MMP12,HAVCR2,KLRI2,SIGLECE,XCL1
GO:BP	cellular component organization	GO:0016043	0.00116373	2.93415	7353	426	160	27543	ARPC1B,H2-K1,DDRGK1,TMEM237,NFIB,HIF1A,NDE1,ACVRL1,TAFAZZIN,H1F2,DLG1,AMOTL1,COL11A1,FRMD6,DOCK1,LIMA1,MEGF10,TET3,COL3A1,NPC1,COL15A1,SDK2,CRTAC1,ADAMTS20,MYO19,CCDC88B,BRPF1,PKD1,ESR1,STARD9,ZFP703,SHTN1,NTN1,IL1RAPL1,RPTOR,NR1H3,CLIC5,GBP5,ICE1,HOMER1,MFSD2A,MAP10,COL16A1,PLXNA3,TRIOBP,STAP1,NEGR1,CEP152,LDLRAP1,PARD6G,DMPK,CSPG5,SLC6A1,PRDM11,NAT10,CRTC2,MKS1,JADE2,MAP3K4,APAF1,DZIP1L,AU04032…
GO:BP	toll-like receptor signaling pathway	GO:0002224	0.00133221	2.87543	125	426	12	27543	PELI1,NMI,ESR1,NR1H3,TRAF3,EPG5,GRAMD4,CD300LF,TNIP3,TLR6,TLR4,HAVCR2
GO:BP	regulation of cell population proliferation	GO:0042127	0.00136176	2.8659	1764	426	55	27543	TAX1BP3,DDRGK1,PELI1,NFIB,HIF1A,ACVRL1,DLG1,NMI,MEGF10,CCDC88B,BRPF1,SETD4,ESR1,ZFP703,RBPJ,NTN1,RPTOR,LDLRAP1,MKS1,EAF2,TMEM131L,PTPRM,RAPGEF1,WFDC1,ITGAX,CHEK1,MTBP,CEBPA,PTGES,RARA,DVL2,ZFP503,NUPR1L,TPBG,TAFA1,RASSF10,AVPR1A,KIF20B,CD38,GAREM1,HYAL1,GDF9,AGT,TEK,SCGB1A1,CXCL1,TYK2,CDC20,MEAK7,TLR4,FAP,MMP12,HAVCR2,GPC3,XCL1
GO:BP	regulation of response to stress	GO:0080134	0.00141907	2.848	1317	426	45	27543	DDRGK1,HIF1A,DLG1,NMI,PROS1,NFKB1,SETD4,ESR1,NR1H3,GBP5,STAP1,GPR4,MAP3K4,ETAA1,TRAF3,VPS13C,SESN3,RAPGEF1,WFDC1,CHEK1,ENDOG,CEBPA,PTGES,FIGNL1,SH3RF3,CD200R1,KLRD1,MRGBP,MET,IL1RL2,TLR6,KLRE1,SCGB1A1,TBXA2R,CD160,CXCL1,RIPK1,MEAK7,TLR4,RHBDD3,MMP12,HAVCR2,KLRI2,SIGLECE,XCL1
GO:BP	nucleobase-containing compound biosynthetic process	GO:0034654	0.00153991	2.8125	3971	426	99	27543	POLR2I,DDRGK1,PELI1,NFIB,HIF1A,ACVRL1,TAFAZZIN,H1F2,DLG1,IER2,PMM2,NMI,USP2,NFKB1,TET3,NPAS3,ADCY6,BRPF1,PKD1,ESR1,ZFP703,TAF4B,ZFP473,RBPJ,ADCY5,RPTOR,NR1H3,ICE1,RBPMS,KCNH2,CAD,ZFP553,SLC25A13,PRDM11,NAT10,RFX5,ZFP521,CRTC2,JADE2,MAP3K4,ZFP7,2610021A01RIK,GMEB2,TRAF3,ZFP108,EAF2,ZFP607A,ZFP516,MAML1,MIDEAS,MACROH2A2,ZSCAN12,CHEK1,CEBPA,NMNAT3,HAAO,TAF4,TRIM45,RARA,DVL2,ZFP879,POLA2,ZFP446,TRIM2…
GO:BP	cell migration	GO:0016477	0.00176232	2.75391	1505	426	49	27543	DDRGK1,HIF1A,NDE1,ACVRL1,AMOTL1,DOCK1,LIMA1,MEGF10,COL3A1,ZFP703,SHTN1,NTN1,PLXNA3,STAP1,DOCK8,IGSF10,AU040320,EPHB4,PTPRM,ITGAX,PEAK1,VANGL2,PRR5,PREX1,APCDD1,RHOD,GCNT1,SEMA4G,LRCH1,ASB2,CD200R1,TPBG,KIF20B,MET,HYAL1,CCR6,AGT,TEK,TBXA2R,CXCL1,MEAK7,TLR4,EFHC1,DCN,FAP,MMP12,ARC,GPC3,XCL1
GO:BP	regulation of multicellular organismal process	GO:0051239	0.00201439	2.69586	2854	426	77	27543	GBP7,PELI1,NFIB,HIF1A,ACVRL1,DLG1,AMOTL1,NMI,DOCK1,PROS1,NFKB1,CCDC88B,SETD4,ESR1,ZFP703,SHTN1,RBPJ,NTN1,NR1H3,GBP5,HOMER1,MFSD2A,KCNH2,PLXNA3,LDLRAP1,DMPK,LTBP1,GPR4,JADE2,TRAF3,EAF2,ZFP516,SPON2,PASK,TMEM131L,ADAMTS7,PTPRM,ITGAX,MACROH2A2,FBXO32,PTGES,RARA,CDH4,SEMA4G,TRIM27,CD200R1,TPBG,XRCC2,PLN,GDF15,RASSF10,LOXL3,AVPR1A,MET,CD38,TEAD3,HYAL1,IL1RL2,CCR6,GDF9,AGT,TLR6,TEK,KLRE1,SCGB1A1,TBXA2R…
GO:BP	cell differentiation	GO:0030154	0.0021448	2.66861	4646	426	111	27543	H2-K1,NFIB,HIF1A,NDE1,TIPARP,ACVRL1,COL11A1,IER2,FRMD6,DOCK1,MEGF10,COL3A1,COL15A1,SDK2,CRTAC1,ADAMTS20,BRPF1,ESR1,ZFP703,SHTN1,RBPJ,NTN1,CRIM1,NR1H3,CLIC5,HOMER1,MFSD2A,PLXNA3,TRIOBP,STAP1,NEGR1,CEP152,DMPK,CSPG5,ZFP521,GPR4,MKS1,JADE2,MAP3K4,IGSF10,TENT5C,WDR38,APAF1,AU040320,EPHB4,FARP2,UGT8A,ZFP516,MAML1,TMEM131L,CD300LF,ADAMTS7,PTPRM,RAPGEF1,PEAK1,VANGL2,MACROH2A2,CECR2,C1GALT1,PARVG,MMP11,C…
GO:BP	positive regulation of metabolic process	GO:0009893	0.00253199	2.59654	3908	426	97	27543	DDRGK1,PELI1,NFIB,HIF1A,TIPARP,ACVRL1,TAFAZZIN,DLG1,IER2,NMI,NFKB1,TET3,CCDC88B,BRPF1,PKD1,SETD4,ESR1,TAF4B,ZFP473,RBPJ,RPTOR,NR1H3,GBP5,ICE1,RBPMS,MFSD2A,KCNH2,STAP1,ZFP553,PRDM11,LTBP1,NAT10,RFX5,ZFP521,CRTC2,MAP3K4,TENT5C,APAF1,2610021A01RIK,ETAA1,GMEB2,EAF2,EPHB4,APLF,GRAMD4,ZFP516,SPON2,SESN3,MAML1,ITGAX,VANGL2,PARP16,OSBPL7,PXYLP1,CHEK1,ENDOG,CEBPA,PRR5,TAF4,TRIM45,RARA,DVL2,TRIM27,CENPJ,SH…
GO:BP	epithelium development	GO:0060429	0.00264653	2.57732	1260	426	43	27543	RBBP6,NFIB,HIF1A,ACVRL1,DLG1,FRMD6,COL15A1,BRPF1,PKD1,ESR1,ZFP703,RBPJ,NTN1,CLIC5,MFSD2A,TRIOBP,PALB2,CEP152,GPR4,MKS1,APAF1,DZIP1L,FREM2,RAPGEF1,ITGAX,VANGL2,MACROH2A2,CECR2,C1GALT1,APCDD1,RARA,DVL2,ADAMTSL4,ASB2,XRCC2,LOXL3,KIF20B,MET,AGT,TEK,MMP12,CDK20,GPC3
GO:BP	negative regulation of immune system process	GO:0002683	0.00268324	2.57134	430	426	22	27543	PELI1,DLG1,NMI,COL3A1,NR1H3,STAP1,TMEM131L,CD300LF,MILR1,RARA,LRCH1,TRIM27,CD200R1,KLRD1,LOXL3,KLRE1,SCGB1A1,CD160,RHBDD3,MMP12,HAVCR2,XCL1
GO:BP	cell-substrate adhesion	GO:0031589	0.00289518	2.53832	365	426	20	27543	ACVRL1,DOCK1,COL3A1,COL16A1,TRIOBP,CSPG5,ITGAE,SNED1,FREM1,ITGAX,PEAK1,PARVG,PREX1,COL8A1,RHOD,EGFLAM,TEK,EGFL6,MMP12,THSD1
GO:BP	regulation of inflammatory response	GO:0050727	0.00293674	2.53213	333	426	19	27543	NMI,NFKB1,SETD4,ESR1,NR1H3,STAP1,GPR4,WFDC1,CEBPA,PTGES,CD200R1,IL1RL2,TLR6,SCGB1A1,RIPK1,TLR4,RHBDD3,SIGLECE,XCL1
GO:BP	cellular developmental process	GO:0048869	0.00300678	2.5219	4678	426	111	27543	H2-K1,NFIB,HIF1A,NDE1,TIPARP,ACVRL1,COL11A1,IER2,FRMD6,DOCK1,MEGF10,COL3A1,COL15A1,SDK2,CRTAC1,ADAMTS20,BRPF1,ESR1,ZFP703,SHTN1,RBPJ,NTN1,CRIM1,NR1H3,CLIC5,HOMER1,MFSD2A,PLXNA3,TRIOBP,STAP1,NEGR1,CEP152,DMPK,CSPG5,ZFP521,GPR4,MKS1,JADE2,MAP3K4,IGSF10,TENT5C,WDR38,APAF1,AU040320,EPHB4,FARP2,UGT8A,ZFP516,MAML1,TMEM131L,CD300LF,ADAMTS7,PTPRM,RAPGEF1,PEAK1,VANGL2,MACROH2A2,CECR2,C1GALT1,PARVG,MMP11,C…
GO:BP	heterocycle biosynthetic process	GO:0018130	0.00333891	2.47639	4039	426	99	27543	POLR2I,DDRGK1,PELI1,NFIB,HIF1A,ACVRL1,TAFAZZIN,H1F2,DLG1,IER2,PMM2,NMI,USP2,NFKB1,TET3,NPAS3,ADCY6,BRPF1,PKD1,ESR1,ZFP703,TAF4B,ZFP473,RBPJ,ADCY5,RPTOR,NR1H3,ICE1,RBPMS,KCNH2,CAD,ZFP553,SLC25A13,PRDM11,NAT10,RFX5,ZFP521,CRTC2,JADE2,MAP3K4,ZFP7,2610021A01RIK,GMEB2,TRAF3,ZFP108,EAF2,ZFP607A,ZFP516,MAML1,MIDEAS,MACROH2A2,ZSCAN12,CHEK1,CEBPA,NMNAT3,HAAO,TAF4,TRIM45,RARA,DVL2,ZFP879,POLA2,ZFP446,TRIM2…
GO:BP	cellular component organization or biogenesis	GO:0071840	0.00367361	2.43491	7543	426	161	27543	ARPC1B,H2-K1,DDRGK1,TMEM237,NFIB,HIF1A,NDE1,ACVRL1,TAFAZZIN,H1F2,DLG1,AMOTL1,COL11A1,FRMD6,DOCK1,LIMA1,MEGF10,TET3,COL3A1,NPC1,COL15A1,SDK2,CRTAC1,ADAMTS20,MYO19,CCDC88B,BRPF1,PKD1,ESR1,STARD9,ZFP703,SHTN1,NTN1,IL1RAPL1,RPTOR,NR1H3,CLIC5,GBP5,ICE1,HOMER1,MFSD2A,MAP10,COL16A1,PLXNA3,TRIOBP,STAP1,NEGR1,CEP152,LDLRAP1,PARD6G,DMPK,CSPG5,SLC6A1,PRDM11,NAT10,CRTC2,MKS1,JADE2,MAP3K4,APAF1,DZIP1L,AU04032…
GO:BP	aromatic compound biosynthetic process	GO:0019438	0.00377315	2.4233	4050	426	99	27543	POLR2I,DDRGK1,PELI1,NFIB,HIF1A,ACVRL1,TAFAZZIN,H1F2,DLG1,IER2,PMM2,NMI,USP2,NFKB1,TET3,NPAS3,ADCY6,BRPF1,PKD1,ESR1,ZFP703,TAF4B,ZFP473,RBPJ,ADCY5,RPTOR,NR1H3,ICE1,RBPMS,KCNH2,CAD,ZFP553,SLC25A13,PRDM11,NAT10,RFX5,ZFP521,CRTC2,JADE2,MAP3K4,ZFP7,2610021A01RIK,GMEB2,TRAF3,ZFP108,EAF2,ZFP607A,ZFP516,MAML1,MIDEAS,MACROH2A2,ZSCAN12,CHEK1,CEBPA,NMNAT3,HAAO,TAF4,TRIM45,RARA,DVL2,ZFP879,POLA2,ZFP446,TRIM2…
GO:BP	regulation of cellular metabolic process	GO:0031323	0.00397565	2.40059	6103	426	136	27543	DDRGK1,RBBP6,PELI1,NFIB,COX11,HIF1A,ACVRL1,TAFAZZIN,H1F2,DLG1,IER2,CLK1,NMI,USP2,NFKB1,TET3,NPAS3,NPC1,BRPF1,PKD1,ESR1,ZFP703,TAF4B,ZFP473,RBPJ,CRIM1,RPTOR,NR1H3,ICE1,RBPMS,MFSD2A,KCNH2,STAP1,ZFP553,PRDM11,NEIL1,NAT10,RFX5,ZFP521,CRTC2,JADE2,MAP3K4,TENT5C,ZFP7,APAF1,2610021A01RIK,ETAA1,GMEB2,TRAF3,ZFP108,EAF2,EPHB4,APLF,ZFP607A,GRAMD4,COL6A3,ZFP516,PASK,VPS13C,SESN3,MAML1,WFDC1,MIDEAS,VANGL2,PARP…
GO:BP	negative regulation of biological process	GO:0048519	0.00423564	2.37308	5996	426	134	27543	H2-K1,TAX1BP3,DDRGK1,GBP7,PELI1,NFIB,COX11,HIF1A,TIPARP,ACVRL1,H1F2,DLG1,NMI,USP2,LIMA1,PROS1,NFKB1,COL3A1,NPC1,RASA3,ADAMTS20,ESR1,ZFP703,RBPJ,NTN1,IL1RAPL1,RASA4,CRIM1,NR1H3,MFSD2A,KCNH2,PLXNA3,STAP1,PALB2,DOCK8,SLC6A1,PRDM11,NEIL1,LTBP1,DDIT4L,NAT10,RFX5,GPR4,TENT5C,ETAA1,EAF2,GRAMD4,COL6A3,PASK,VPS13C,SESN3,TMEM131L,CD300LF,ADAMTS7,PTPRM,RAPGEF1,WFDC1,MIDEAS,PARP16,MACROH2A2,IL2RB,FBXO32,CHEK…
GO:BP	regulation of response to external stimulus	GO:0032101	0.0047589	2.32249	946	426	35	27543	NMI,PROS1,NFKB1,SETD4,ESR1,NR1H3,GBP5,PLXNA3,STAP1,GPR4,TRAF3,WFDC1,CEBPA,PTGES,SEMA4G,CD200R1,TPBG,KLRD1,MET,IL1RL2,CCR6,TLR6,KLRE1,SCGB1A1,TBXA2R,CD160,CXCL1,RIPK1,TLR4,RHBDD3,MMP12,HAVCR2,KLRI2,SIGLECE,XCL1
GO:BP	negative regulation of response to stimulus	GO:0048585	0.00503351	2.29813	1608	426	50	27543	TAX1BP3,DDRGK1,GBP7,HIF1A,DLG1,NMI,PROS1,NFKB1,COL3A1,RASA3,ESR1,RASA4,CRIM1,NR1H3,PLXNA3,STAP1,LTBP1,DDIT4L,GRAMD4,VPS13C,SESN3,TMEM131L,CD300LF,RAPGEF1,WFDC1,ENDOG,FIGNL1,APCDD1,SEMA4G,TNFAIP8L1,TRIM27,TNIP3,CD200R1,TPBG,KLRD1,GDF15,LOXL3,MET,AGT,TLR6,KLRE1,CD160,RIPK1,TLR4,DCN,MMP12,HAVCR2,CDK20,GPC3,SIGLECE
GO:BP	locomotion	GO:0040011	0.00533173	2.27313	1892	426	56	27543	DDRGK1,NFIB,HIF1A,NDE1,ACVRL1,AMOTL1,IER2,DOCK1,LIMA1,MEGF10,COL3A1,ZFP703,SHTN1,NTN1,PLXNA3,STAP1,DOCK8,IGSF10,AU040320,EPHB4,PTPRM,ITGAX,PEAK1,VANGL2,PRR5,PREX1,APCDD1,RHOD,CDH4,GCNT1,SEMA4G,LRCH1,ASB2,CD200R1,TPBG,KIF20B,MET,TEKT5,HYAL1,CCR6,AGT,TEK,TBXA2R,INTS13,CXCL1,ENO4,CATSPER2,MEAK7,TLR4,EFHC1,DCN,FAP,MMP12,ARC,GPC3,XCL1
GO:BP	negative regulation of multicellular organismal process	GO:0051241	0.00540835	2.26694	1078	426	38	27543	GBP7,NFIB,HIF1A,ACVRL1,NMI,PROS1,NFKB1,RBPJ,NTN1,NR1H3,PLXNA3,GPR4,EAF2,TMEM131L,ADAMTS7,PTPRM,FBXO32,RARA,SEMA4G,TRIM27,CD200R1,PLN,GDF15,LOXL3,AVPR1A,CD38,AGT,TLR6,TEK,SCGB1A1,TBXA2R,CD160,TLR4,DCN,HAVCR2,TMEM98,XCL1,ANGPTL7
GO:BP	regulation of primary metabolic process	GO:0080090	0.00568036	2.24562	5971	426	133	27543	DDRGK1,RBBP6,PELI1,NFIB,COX11,HIF1A,TIPARP,ACVRL1,TAFAZZIN,H1F2,DLG1,IER2,CLK1,NMI,USP2,NFKB1,TET3,NPAS3,BRPF1,PKD1,ESR1,ZFP703,TAF4B,ZFP473,RBPJ,CRIM1,RPTOR,NR1H3,ICE1,RBPMS,MFSD2A,KCNH2,STAP1,ZFP553,PRDM11,NEIL1,NAT10,RFX5,ZFP521,CRTC2,JADE2,MAP3K4,TENT5C,ZFP7,APAF1,2610021A01RIK,ETAA1,GMEB2,TRAF3,ZFP108,EAF2,APLF,ZFP607A,GRAMD4,COL6A3,ZFP516,PASK,MAML1,WFDC1,MIDEAS,VANGL2,PARP16,MACROH2A2,ZSCA…
GO:BP	regulation of nucleobase-containing compound metabolic process	GO:0019219	0.00572082	2.24254	4088	426	99	27543	DDRGK1,RBBP6,PELI1,NFIB,HIF1A,ACVRL1,TAFAZZIN,H1F2,DLG1,IER2,CLK1,NMI,USP2,NFKB1,TET3,NPAS3,BRPF1,PKD1,ESR1,ZFP703,TAF4B,ZFP473,RBPJ,RPTOR,NR1H3,ICE1,RBPMS,KCNH2,ZFP553,PRDM11,NEIL1,NAT10,RFX5,ZFP521,CRTC2,JADE2,MAP3K4,TENT5C,ZFP7,APAF1,2610021A01RIK,GMEB2,TRAF3,ZFP108,EAF2,APLF,ZFP607A,ZFP516,MAML1,MIDEAS,MACROH2A2,ZSCAN12,CHEK1,ENDOG,CEBPA,FIGNL1,TAF4,TRIM45,RARA,DVL2,ZFP879,ZFP446,TRIM27,ZFP50…
GO:BP	positive regulation of leukocyte mediated cytotoxicity	GO:0001912	0.0059358	2.22652	57	426	8	27543	H2-K1,STAP1,KLRD1,KLRE1,CD160,CXCL1,KLRI2,XCL1
GO:BP	organic cyclic compound biosynthetic process	GO:1901362	0.00618261	2.20883	4203	426	101	27543	POLR2I,DDRGK1,PELI1,NFIB,HIF1A,ACVRL1,TAFAZZIN,H1F2,DLG1,IER2,PMM2,NMI,USP2,NFKB1,TET3,NPAS3,ADCY6,BRPF1,PKD1,ESR1,ZFP703,TAF4B,ZFP473,RBPJ,ADCY5,RPTOR,NR1H3,ICE1,RBPMS,KCNH2,CAD,ZFP553,SLC25A13,PRDM11,NAT10,RFX5,ZFP521,CRTC2,JADE2,MAP3K4,ZFP7,2610021A01RIK,GMEB2,TRAF3,ZFP108,EAF2,ZFP607A,ZFP516,MAML1,MIDEAS,MACROH2A2,ZSCAN12,CHEK1,ERLIN1,CEBPA,NMNAT3,HAAO,TAF4,TRIM45,DHRS11,RARA,DVL2,ZFP879,POLA…
GO:BP	response to stress	GO:0006950	0.00672945	2.17202	3942	426	96	27543	H2-K1,POLR2I,DDRGK1,RBBP6,GBP7,HIF1A,ACVRL1,DLG1,NMI,PROS1,NFKB1,GBP9,COL3A1,RASA3,CCDC88B,PKD1,SETD4,ESR1,RBPJ,NR1H3,GBP5,RBPMS,MFSD2A,STAP1,PALB2,CSPG5,NEIL1,GPR4,MAP3K4,APAF1,ETAA1,TRAF3,APLF,PEAR1,ZFP516,SPON2,VPS13C,SESN3,RAPGEF1,WFDC1,ITGAX,VANGL2,PARP16,CHEK1,ERLIN1,ENDOG,CEBPA,PTGES,UGGT2,NMNAT3,FIGNL1,VRK2,F830016B08RIK,TRIM27,SH3RF3,NUPR1L,CD200R1,DNA2,SERPINB6B,XRCC2,KLRD1,MRGBP,LOXL3,…
GO:BP	positive regulation of signal transduction	GO:0009967	0.00727052	2.13843	1537	426	48	27543	PELI1,HIF1A,ACVRL1,NMI,NFKB1,COL3A1,ADAMTS20,ESR1,RBPJ,RPTOR,NR1H3,RBPMS,STAP1,GPR4,MAP3K4,APAF1,TRAF3,STIMATE,CD300LF,RAPGEF1,VANGL2,PRR5,RARA,DVL2,EVC,TRIM27,CENPJ,SH3RF3,TPBG,GDF15,TNFSF10,LOXL3,PLEKHF1,TMEM198B,GAREM1,GDF9,AGT,TLR6,TEK,TYK2,RIPK1,NFAM1,TLR4,DCN,MMP12,HAVCR2,GPC3,XCL1
GO:BP	regulation of transcription, DNA-templated	GO:0006355	0.00747938	2.12613	3474	426	87	27543	DDRGK1,PELI1,NFIB,HIF1A,ACVRL1,H1F2,DLG1,IER2,NMI,USP2,NFKB1,TET3,NPAS3,BRPF1,PKD1,ESR1,ZFP703,TAF4B,ZFP473,RBPJ,RPTOR,NR1H3,ICE1,RBPMS,KCNH2,ZFP553,PRDM11,RFX5,ZFP521,CRTC2,JADE2,ZFP7,2610021A01RIK,GMEB2,TRAF3,ZFP108,EAF2,ZFP607A,ZFP516,MAML1,MIDEAS,MACROH2A2,ZSCAN12,CHEK1,CEBPA,TAF4,TRIM45,RARA,DVL2,ZFP879,ZFP446,TRIM27,ZFP503,TNIP3,CENPJ,ZFP354A,ZFP354C,NUPR1L,MRGBP,LOXL3,MET,NFE2L3,CD38,SERTA…
GO:BP	regulation of nucleic acid-templated transcription	GO:1903506	0.0075663	2.12112	3475	426	87	27543	DDRGK1,PELI1,NFIB,HIF1A,ACVRL1,H1F2,DLG1,IER2,NMI,USP2,NFKB1,TET3,NPAS3,BRPF1,PKD1,ESR1,ZFP703,TAF4B,ZFP473,RBPJ,RPTOR,NR1H3,ICE1,RBPMS,KCNH2,ZFP553,PRDM11,RFX5,ZFP521,CRTC2,JADE2,ZFP7,2610021A01RIK,GMEB2,TRAF3,ZFP108,EAF2,ZFP607A,ZFP516,MAML1,MIDEAS,MACROH2A2,ZSCAN12,CHEK1,CEBPA,TAF4,TRIM45,RARA,DVL2,ZFP879,ZFP446,TRIM27,ZFP503,TNIP3,CENPJ,ZFP354A,ZFP354C,NUPR1L,MRGBP,LOXL3,MET,NFE2L3,CD38,SERTA…
GO:BP	positive regulation of defense response	GO:0031349	0.00809492	2.09179	292	426	17	27543	NMI,SETD4,GBP5,STAP1,GPR4,CEBPA,KLRD1,TLR6,KLRE1,CD160,CXCL1,RIPK1,TLR4,MMP12,HAVCR2,KLRI2,XCL1
GO:BP	regulation of RNA biosynthetic process	GO:2001141	0.00829675	2.08109	3483	426	87	27543	DDRGK1,PELI1,NFIB,HIF1A,ACVRL1,H1F2,DLG1,IER2,NMI,USP2,NFKB1,TET3,NPAS3,BRPF1,PKD1,ESR1,ZFP703,TAF4B,ZFP473,RBPJ,RPTOR,NR1H3,ICE1,RBPMS,KCNH2,ZFP553,PRDM11,RFX5,ZFP521,CRTC2,JADE2,ZFP7,2610021A01RIK,GMEB2,TRAF3,ZFP108,EAF2,ZFP607A,ZFP516,MAML1,MIDEAS,MACROH2A2,ZSCAN12,CHEK1,CEBPA,TAF4,TRIM45,RARA,DVL2,ZFP879,ZFP446,TRIM27,ZFP503,TNIP3,CENPJ,ZFP354A,ZFP354C,NUPR1L,MRGBP,LOXL3,MET,NFE2L3,CD38,SERTA…
GO:BP	positive regulation of cell adhesion	GO:0045785	0.00831174	2.08031	461	426	22	27543	DOCK1,MEGF10,CCDC88B,COL16A1,TRIOBP,CSPG5,DOCK8,EPHB4,PREX1,COL8A1,RARA,RHOD,EGFLAM,GCNT1,HYAL1,IL1RL2,TEK,CD160,TYK2,EGFL6,HAVCR2,XCL1
GO:BP	positive regulation of macromolecule metabolic process	GO:0010604	0.0086348	2.06375	3592	426	89	27543	DDRGK1,PELI1,NFIB,HIF1A,TIPARP,ACVRL1,DLG1,IER2,NMI,NFKB1,TET3,CCDC88B,BRPF1,PKD1,SETD4,ESR1,TAF4B,ZFP473,RBPJ,RPTOR,NR1H3,GBP5,ICE1,RBPMS,KCNH2,STAP1,ZFP553,PRDM11,NAT10,RFX5,ZFP521,CRTC2,MAP3K4,TENT5C,APAF1,2610021A01RIK,ETAA1,GMEB2,EAF2,APLF,GRAMD4,ZFP516,SPON2,MAML1,ITGAX,VANGL2,PARP16,OSBPL7,PXYLP1,CHEK1,ENDOG,CEBPA,PRR5,TAF4,TRIM45,RARA,DVL2,TRIM27,CENPJ,SH3RF3,DNA2,GDF15,MRGBP,TNFSF10,MET,…
GO:BP	extracellular matrix organization	GO:0030198	0.00970719	2.01291	296	426	17	27543	COL11A1,COL3A1,COL15A1,ADAMTS20,COL16A1,ADAMTS7,MMP11,COL8A1,ADAMTSL4,EGFLAM,LOXL3,ADAMTS15,AGT,EGFL6,FAP,MMP12,ANGPTL7
GO:BP	tissue morphogenesis	GO:0048729	0.00991839	2.00356	653	426	27	27543	HIF1A,ACVRL1,DLG1,COL11A1,COL3A1,BRPF1,PKD1,ESR1,RBPJ,NTN1,MKS1,APAF1,FREM2,ITGAX,VANGL2,CECR2,RARA,DVL2,GCNT1,ASB2,KIF20B,MET,AGT,TEK,MMP12,CDK20,GPC3
GO:BP	protein O-linked glycosylation	GO:0006493	0.010023	1.999	61	426	8	27543	TET3,GXYLT1,GALNT10,GALNT18,ST8SIA6,C1GALT1,GCNT1,B3GALNT2
GO:BP	macromolecule biosynthetic process	GO:0009059	0.0100412	1.99822	4797	426	111	27543	POLR2I,DDRGK1,PELI1,NFIB,HIF1A,ACVRL1,H1F2,DLG1,IER2,PMM2,NMI,USP2,NFKB1,TET3,NPAS3,NPC1,GXYLT1,BRPF1,PKD1,ESR1,ZFP703,TAF4B,ZFP473,RBPJ,RPTOR,NR1H3,ICE1,GALNT10,RBPMS,KCNH2,ZFP553,PRDM11,NAT10,RFX5,ZFP521,CRTC2,JADE2,MAP3K4,ZFP7,2610021A01RIK,GMEB2,TRAF3,ZFP108,EAF2,GALNT18,ZFP607A,ZFP516,ST8SIA6,PASK,MAML1,MIDEAS,VANGL2,MACROH2A2,ZSCAN12,PXYLP1,CHEK1,C1GALT1,CEBPA,UGGT2,TAF4,TRIM45,ALG9,CARS2,R…
GO:BP	cell communication	GO:0007154	0.0100554	1.9976	7546	426	159	27543	TAX1BP3,DDRGK1,GBP7,PELI1,TMEM237,HIF1A,TIPARP,ACVRL1,DLG1,AMOTL1,CTNNAL1,GPR146,NMI,DOCK1,NFKB1,COL3A1,RASA3,RALGAPA2,ADAMTS20,ADCY6,PKD1,ESR1,ZFP703,MAPK4,SHTN1,RBPJ,NTN1,IL1RAPL1,RASA4,CRIM1,ADCY5,RPTOR,NR1H3,HOMER1,RBPMS,MFSD2A,PLXNA3,STAP1,DMPK,CSPG5,DOCK8,SLC6A1,PRDM11,LTBP1,DDIT4L,GPR4,MKS1,JADE2,MAP3K4,DTX2,ITGAE,APAF1,DZIP1L,ETAA1,RASGEF1C,TRAF3,EAF2,EPHB4,EPG5,FARP2,EVC2,GRAMD4,PEAR1,FR…
GO:BP	external encapsulating structure organization	GO:0045229	0.0101529	1.99341	297	426	17	27543	COL11A1,COL3A1,COL15A1,ADAMTS20,COL16A1,ADAMTS7,MMP11,COL8A1,ADAMTSL4,EGFLAM,LOXL3,ADAMTS15,AGT,EGFL6,FAP,MMP12,ANGPTL7
GO:BP	morphogenesis of an epithelium	GO:0002009	0.0102058	1.99115	540	426	24	27543	HIF1A,ACVRL1,DLG1,BRPF1,PKD1,ESR1,RBPJ,NTN1,MKS1,APAF1,FREM2,ITGAX,VANGL2,CECR2,RARA,DVL2,ASB2,KIF20B,MET,AGT,TEK,MMP12,CDK20,GPC3
GO:BP	extracellular structure organization	GO:0043062	0.0106169	1.974	298	426	17	27543	COL11A1,COL3A1,COL15A1,ADAMTS20,COL16A1,ADAMTS7,MMP11,COL8A1,ADAMTSL4,EGFLAM,LOXL3,ADAMTS15,AGT,EGFL6,FAP,MMP12,ANGPTL7
GO:BP	RNA biosynthetic process	GO:0032774	0.0110513	1.95659	3614	426	89	27543	POLR2I,DDRGK1,PELI1,NFIB,HIF1A,ACVRL1,H1F2,DLG1,IER2,NMI,USP2,NFKB1,TET3,NPAS3,BRPF1,PKD1,ESR1,ZFP703,TAF4B,ZFP473,RBPJ,RPTOR,NR1H3,ICE1,RBPMS,KCNH2,ZFP553,PRDM11,RFX5,ZFP521,CRTC2,JADE2,ZFP7,2610021A01RIK,GMEB2,TRAF3,ZFP108,EAF2,ZFP607A,ZFP516,MAML1,MIDEAS,MACROH2A2,ZSCAN12,CHEK1,CEBPA,TAF4,TRIM45,RARA,DVL2,ZFP879,POLA2,ZFP446,TRIM27,ZFP503,TNIP3,CENPJ,ZFP354A,ZFP354C,NUPR1L,MRGBP,LOXL3,MET,NFE2…
GO:BP	centrosome cycle	GO:0007098	0.0135399	1.86838	130	426	11	27543	NDE1,CEP152,PARD6G,NAT10,CHEK1,CEP72,CENPJ,XRCC2,CCDC57,CEP135,PARD6B
GO:BP	carbohydrate derivative biosynthetic process	GO:1901137	0.0135557	1.86788	587	426	25	27543	TAFAZZIN,PMM2,NFKB1,TET3,NPC1,GXYLT1,ADCY6,ADCY5,GALNT10,CAD,SLC25A13,GALNT18,UGT8A,GK5,ST8SIA6,VANGL2,PXYLP1,C1GALT1,UGGT2,ALG9,GCNT1,B3GALNT2,B4GALT4,HYAL1,B3GNT5
GO:BP	inflammatory response	GO:0006954	0.0140346	1.8528	745	426	29	27543	HIF1A,NMI,NFKB1,SETD4,ESR1,RBPJ,NR1H3,GBP5,STAP1,GPR4,WFDC1,CEBPA,PTGES,CD200R1,LOXL3,HYAL1,ACKR1,IL1RL2,CCR6,TLR6,SCGB1A1,TBXA2R,CXCL1,RIPK1,TLR4,RHBDD3,HAVCR2,SIGLECE,XCL1
GO:BP	O-glycan processing	GO:0016266	0.0151955	1.81829	9	426	4	27543	GXYLT1,GALNT10,C1GALT1,GCNT1
GO:BP	regulation of nitrogen compound metabolic process	GO:0051171	0.0153784	1.81309	5797	426	128	27543	DDRGK1,RBBP6,PELI1,NFIB,HIF1A,TIPARP,ACVRL1,TAFAZZIN,H1F2,DLG1,IER2,CLK1,NMI,USP2,NFKB1,TET3,NPAS3,BRPF1,PKD1,ESR1,ZFP703,TAF4B,ZFP473,RBPJ,CRIM1,RPTOR,NR1H3,ICE1,RBPMS,MFSD2A,KCNH2,STAP1,ZFP553,PRDM11,NEIL1,NAT10,RFX5,ZFP521,CRTC2,JADE2,MAP3K4,TENT5C,ZFP7,APAF1,2610021A01RIK,ETAA1,GMEB2,TRAF3,ZFP108,EAF2,APLF,ZFP607A,GRAMD4,COL6A3,ZFP516,MAML1,WFDC1,MIDEAS,VANGL2,PARP16,MACROH2A2,ZSCAN12,OSBPL7,…
GO:BP	signal transduction	GO:0007165	0.0157677	1.80223	6896	426	147	27543	TAX1BP3,DDRGK1,GBP7,PELI1,TMEM237,HIF1A,TIPARP,ACVRL1,DLG1,AMOTL1,CTNNAL1,GPR146,NMI,DOCK1,NFKB1,COL3A1,RASA3,RALGAPA2,ADAMTS20,ADCY6,PKD1,ESR1,ZFP703,MAPK4,SHTN1,RBPJ,NTN1,IL1RAPL1,RASA4,CRIM1,ADCY5,RPTOR,NR1H3,HOMER1,RBPMS,PLXNA3,STAP1,DMPK,DOCK8,PRDM11,LTBP1,DDIT4L,GPR4,MKS1,JADE2,MAP3K4,DTX2,ITGAE,APAF1,DZIP1L,ETAA1,RASGEF1C,TRAF3,EAF2,EPHB4,EPG5,FARP2,EVC2,GRAMD4,PEAR1,PASK,STIMATE,SESN3,MAM…
GO:BP	transcription, DNA-templated	GO:0006351	0.0162834	1.78825	3596	426	88	27543	POLR2I,DDRGK1,PELI1,NFIB,HIF1A,ACVRL1,H1F2,DLG1,IER2,NMI,USP2,NFKB1,TET3,NPAS3,BRPF1,PKD1,ESR1,ZFP703,TAF4B,ZFP473,RBPJ,RPTOR,NR1H3,ICE1,RBPMS,KCNH2,ZFP553,PRDM11,RFX5,ZFP521,CRTC2,JADE2,ZFP7,2610021A01RIK,GMEB2,TRAF3,ZFP108,EAF2,ZFP607A,ZFP516,MAML1,MIDEAS,MACROH2A2,ZSCAN12,CHEK1,CEBPA,TAF4,TRIM45,RARA,DVL2,ZFP879,ZFP446,TRIM27,ZFP503,TNIP3,CENPJ,ZFP354A,ZFP354C,NUPR1L,MRGBP,LOXL3,MET,NFE2L3,CD3…
GO:BP	nucleic acid-templated transcription	GO:0097659	0.0164626	1.7835	3597	426	88	27543	POLR2I,DDRGK1,PELI1,NFIB,HIF1A,ACVRL1,H1F2,DLG1,IER2,NMI,USP2,NFKB1,TET3,NPAS3,BRPF1,PKD1,ESR1,ZFP703,TAF4B,ZFP473,RBPJ,RPTOR,NR1H3,ICE1,RBPMS,KCNH2,ZFP553,PRDM11,RFX5,ZFP521,CRTC2,JADE2,ZFP7,2610021A01RIK,GMEB2,TRAF3,ZFP108,EAF2,ZFP607A,ZFP516,MAML1,MIDEAS,MACROH2A2,ZSCAN12,CHEK1,CEBPA,TAF4,TRIM45,RARA,DVL2,ZFP879,ZFP446,TRIM27,ZFP503,TNIP3,CENPJ,ZFP354A,ZFP354C,NUPR1L,MRGBP,LOXL3,MET,NFE2L3,CD3…
GO:BP	transcription by RNA polymerase II	GO:0006366	0.016679	1.77783	2560	426	68	27543	POLR2I,DDRGK1,NFIB,HIF1A,ACVRL1,H1F2,DLG1,IER2,NMI,USP2,NFKB1,TET3,BRPF1,PKD1,ESR1,TAF4B,ZFP473,RBPJ,NR1H3,ICE1,ZFP553,RFX5,ZFP521,CRTC2,JADE2,ZFP7,2610021A01RIK,GMEB2,ZFP108,EAF2,ZFP607A,ZFP516,MAML1,MIDEAS,MACROH2A2,ZSCAN12,CHEK1,CEBPA,TAF4,RARA,DVL2,ZFP879,ZFP446,TRIM27,TNIP3,ZFP354A,ZFP354C,NUPR1L,MRGBP,MET,NFE2L3,TEAD3,ZFP78,SCGB1A1,BATF2,ZFP202,RIPK1,ZHX2,TLR4,DCN,MLLT1,ZFP3,MMP12,ZFP300,TN…
GO:BP	regulation of leukocyte mediated cytotoxicity	GO:0001910	0.0187052	1.72804	87	426	9	27543	H2-K1,STAP1,KLRD1,KLRE1,CD160,CXCL1,HAVCR2,KLRI2,XCL1
GO:BP	microtubule-based process	GO:0007017	0.0190967	1.71904	923	426	33	27543	HIF1A,NDE1,DLG1,CCDC88B,PKD1,STARD9,MAP10,CEP152,PARD6G,NAT10,AU040320,CHEK1,FIGNL1,CEP72,CENPJ,RCC1,XRCC2,CCDC57,TUBE1,KIF20B,MET,TEKT5,CEP135,PARD6B,CCDC8,CCR6,KATNAL2,INTS13,WEE1,ENO4,CDC20,CATSPER2,EFHC1
GO:BP	organic substance biosynthetic process	GO:1901576	0.0200211	1.69851	5770	426	127	27543	POLR2I,DDRGK1,PELI1,NFIB,HIF1A,ACVRL1,TAFAZZIN,H1F2,DLG1,IER2,PMM2,NMI,USP2,NFKB1,TET3,NPAS3,NPC1,GXYLT1,ADCY6,BRPF1,PKD1,ESR1,ZFP703,TAF4B,ZFP473,RBPJ,ADCY5,RPTOR,NR1H3,ICE1,GALNT10,RBPMS,MFSD2A,KCNH2,CAD,ZFP553,SLC25A13,PRDM11,NAT10,RFX5,ZFP521,CRTC2,JADE2,MAP3K4,ZFP7,2610021A01RIK,GMEB2,TRAF3,ZFP108,EAF2,GALNT18,ZFP607A,UGT8A,ZFP516,GK5,ST8SIA6,PASK,MAML1,MIDEAS,VANGL2,MACROH2A2,ZSCAN12,PXYLP1…
GO:BP	cellular response to chemical stimulus	GO:0070887	0.0203301	1.69186	3457	426	85	27543	DDRGK1,GBP7,HIF1A,TIPARP,ACVRL1,NMI,NFKB1,GBP9,COL3A1,NPC1,ADCY6,ESR1,ZFP703,RBPJ,NTN1,RASA4,CRIM1,ADCY5,RPTOR,NR1H3,GBP5,KCNH2,COL16A1,STAP1,LDLRAP1,DOCK8,LTBP1,AOX1,APAF1,TRAF3,EPG5,SPON2,SESN3,CD300LF,ADAMTS7,RAPGEF1,PARP16,IL2RB,OSBPL7,FBXO32,CHEK1,ENDOG,CEBPA,PTGES,UGGT2,VRK2,PREX1,RARA,COL6A1,F830016B08RIK,LRCH1,KCNK4,TNIP3,TPBG,SERPINB6B,GDF15,FMO4,AVPR1A,MET,ABCD4,GAREM1,HYAL1,ACKR1,IL1RL…
GO:BP	microtubule cytoskeleton organization	GO:0000226	0.0203476	1.69149	640	426	26	27543	NDE1,DLG1,CCDC88B,PKD1,STARD9,MAP10,CEP152,PARD6G,NAT10,CHEK1,FIGNL1,CEP72,CENPJ,RCC1,XRCC2,CCDC57,TUBE1,MET,CEP135,PARD6B,CCDC8,KATNAL2,INTS13,WEE1,CDC20,EFHC1
GO:BP	embryo development	GO:0009790	0.0223885	1.64998	1236	426	40	27543	RBBP6,HIF1A,ACVRL1,DLG1,COL11A1,TET3,COL3A1,BRPF1,PKD1,RBPJ,NTN1,CLIC5,TRIOBP,PALB2,MKS1,TENT5C,APAF1,DZIP1L,ST8SIA6,FREM2,VANGL2,CECR2,CHEK1,ENDOG,CEBPA,COL8A1,RARA,COL6A1,DVL2,CUBN,ASB2,NRADD,XRCC2,LOXL3,KIF20B,TEAD3,HYAL1,MFAP2,CDK20,GPC3
GO:BP	signaling	GO:0023052	0.0231685	1.6351	7473	426	156	27543	TAX1BP3,DDRGK1,GBP7,PELI1,TMEM237,HIF1A,TIPARP,ACVRL1,DLG1,AMOTL1,CTNNAL1,GPR146,NMI,DOCK1,NFKB1,COL3A1,RASA3,RALGAPA2,ADAMTS20,ADCY6,PKD1,ESR1,ZFP703,MAPK4,SHTN1,RBPJ,NTN1,IL1RAPL1,RASA4,CRIM1,ADCY5,RPTOR,NR1H3,HOMER1,RBPMS,KCNH2,PLXNA3,STAP1,DMPK,CSPG5,DOCK8,SLC6A1,PRDM11,LTBP1,DDIT4L,GPR4,MKS1,JADE2,MAP3K4,DTX2,ITGAE,APAF1,DZIP1L,ETAA1,RASGEF1C,TRAF3,EAF2,EPHB4,EPG5,FARP2,EVC2,GRAMD4,PEAR1,PAS…
GO:BP	regulation of cell migration	GO:0030334	0.0232867	1.63289	932	426	33	27543	DDRGK1,HIF1A,ACVRL1,AMOTL1,DOCK1,COL3A1,ZFP703,SHTN1,NTN1,PLXNA3,STAP1,DOCK8,IGSF10,PTPRM,ITGAX,PRR5,RHOD,GCNT1,SEMA4G,LRCH1,CD200R1,KIF20B,MET,HYAL1,CCR6,AGT,TEK,TBXA2R,MEAK7,TLR4,DCN,MMP12,XCL1
GO:BP	growth	GO:0040007	0.0241789	1.61656	1063	426	36	27543	RBBP6,HIF1A,ACVRL1,DLG1,COL3A1,ESR1,SHTN1,RBPJ,NTN1,RPTOR,MFSD2A,PLXNA3,PALB2,CSPG5,PRDM11,JADE2,IGSF10,EAF2,WFDC1,VANGL2,CHEK1,RARA,CDH4,SEMA4G,EVC,XRCC2,GDF15,MRGBP,AVPR1A,CD38,SERTAD3,HYAL1,ENOX2,GDF9,AGT,GPC3
GO:BP	positive regulation of cell killing	GO:0031343	0.0255518	1.59258	69	426	8	27543	H2-K1,STAP1,KLRD1,KLRE1,CD160,CXCL1,KLRI2,XCL1
GO:BP	vasculature development	GO:0001944	0.0267597	1.57252	771	426	29	27543	HIF1A,TIPARP,ACVRL1,AMOTL1,COL3A1,COL15A1,BRPF1,PKD1,RBPJ,LTBP1,GPR4,EPHB4,PTPRM,RAPGEF1,ITGAX,VANGL2,C1GALT1,COL8A1,SGCD,HYAL1,EMCN,AGT,TEK,TBXA2R,CD160,DCN,FAP,GPC3,ANGPTL7
GO:BP	regulation of metabolic process	GO:0019222	0.0280415	1.5522	7320	426	153	27543	DDRGK1,RBBP6,GBP7,PELI1,NFIB,COX11,HIF1A,TIPARP,ACVRL1,TAFAZZIN,H1F2,DLG1,IER2,CLK1,NMI,USP2,NFKB1,TET3,NPAS3,NPC1,CCDC88B,BRPF1,PKD1,SETD4,ESR1,ZFP703,TAF4B,ZFP473,RBPJ,CRIM1,RPTOR,NR1H3,GBP5,ICE1,RBPMS,MFSD2A,KCNH2,STAP1,ZFP553,PRDM11,NEIL1,LTBP1,NAT10,RFX5,ZFP521,CRTC2,JADE2,MAP3K4,TENT5C,ZFP7,APAF1,2610021A01RIK,ETAA1,GMEB2,TRAF3,ZFP108,EAF2,EPHB4,APLF,ZFP607A,GRAMD4,COL6A3,ZFP516,SPON2,PASK,…
GO:BP	macromolecule glycosylation	GO:0043413	0.0291403	1.53551	226	426	14	27543	PMM2,TET3,NPC1,GXYLT1,GALNT10,GALNT18,ST8SIA6,C1GALT1,UGGT2,ALG9,GCNT1,B3GALNT2,B4GALT4,B3GNT5
GO:BP	protein glycosylation	GO:0006486	0.0291403	1.53551	226	426	14	27543	PMM2,TET3,NPC1,GXYLT1,GALNT10,GALNT18,ST8SIA6,C1GALT1,UGGT2,ALG9,GCNT1,B3GALNT2,B4GALT4,B3GNT5
GO:BP	cellular biosynthetic process	GO:0044249	0.0296067	1.52861	5701	426	125	27543	POLR2I,DDRGK1,PELI1,NFIB,HIF1A,ACVRL1,TAFAZZIN,H1F2,DLG1,IER2,PMM2,NMI,USP2,NFKB1,TET3,NPAS3,NPC1,GXYLT1,ADCY6,BRPF1,PKD1,ESR1,ZFP703,TAF4B,ZFP473,RBPJ,ADCY5,RPTOR,NR1H3,ICE1,GALNT10,RBPMS,MFSD2A,KCNH2,CAD,ZFP553,SLC25A13,PRDM11,NAT10,RFX5,ZFP521,CRTC2,JADE2,MAP3K4,ZFP7,2610021A01RIK,GMEB2,TRAF3,ZFP108,EAF2,GALNT18,ZFP607A,UGT8A,ZFP516,ST8SIA6,PASK,MAML1,MIDEAS,VANGL2,MACROH2A2,ZSCAN12,PXYLP1,CHE…
GO:BP	biosynthetic process	GO:0009058	0.0305254	1.51534	5876	426	128	27543	POLR2I,DDRGK1,PELI1,NFIB,HIF1A,ACVRL1,TAFAZZIN,H1F2,DLG1,IER2,PMM2,NMI,USP2,NFKB1,TET3,NPAS3,NPC1,GXYLT1,ADCY6,BRPF1,PKD1,ESR1,ZFP703,TAF4B,ZFP473,RBPJ,ADCY5,RPTOR,NR1H3,ICE1,GALNT10,RBPMS,MFSD2A,KCNH2,CAD,ZFP553,SLC25A13,PRDM11,LTBP1,NAT10,RFX5,ZFP521,CRTC2,JADE2,MAP3K4,ZFP7,2610021A01RIK,GMEB2,TRAF3,ZFP108,EAF2,GALNT18,ZFP607A,UGT8A,ZFP516,GK5,ST8SIA6,PASK,MAML1,MIDEAS,VANGL2,MACROH2A2,ZSCAN12,…
GO:BP	cell activation	GO:0001775	0.0316805	1.49921	1165	426	38	27543	PELI1,ACVRL1,DLG1,NMI,MEGF10,CCDC88B,RBPJ,NTN1,NR1H3,STAP1,DOCK8,EPHB4,APLF,PEAR1,TMEM131L,CD300LF,IL2RB,CEBPA,PREX1,MILR1,RARA,LOXL3,CD38,IL1RL2,CCR6,TLR6,KLRE1,SCGB1A1,CD160,TYK2,BATF2,NFAM1,TLR4,RHBDD3,TNFSF8,HAVCR2,TMEM98,XCL1
GO:BP	blood vessel development	GO:0001568	0.0324146	1.48926	738	426	28	27543	HIF1A,TIPARP,ACVRL1,AMOTL1,COL3A1,COL15A1,BRPF1,PKD1,RBPJ,LTBP1,GPR4,EPHB4,PTPRM,RAPGEF1,ITGAX,VANGL2,C1GALT1,COL8A1,SGCD,HYAL1,EMCN,AGT,TEK,TBXA2R,CD160,DCN,FAP,GPC3
GO:BP	establishment or maintenance of cell polarity	GO:0007163	0.0337986	1.4711	229	426	14	27543	NDE1,DLG1,AMOTL1,PKD1,SHTN1,PARD6G,DOCK8,VANGL2,PARVG,RHOD,KIF20B,PARD6B,TEK,WEE1
GO:BP	microtubule organizing center organization	GO:0031023	0.0359169	1.4447	144	426	11	27543	NDE1,CEP152,PARD6G,NAT10,CHEK1,CEP72,CENPJ,XRCC2,CCDC57,CEP135,PARD6B
GO:BP	neural tube formation	GO:0001841	0.0380626	1.4195	119	426	10	27543	HIF1A,BRPF1,MKS1,APAF1,VANGL2,CECR2,RARA,DVL2,KIF20B,CDK20
GO:BP	cell junction assembly	GO:0034329	0.0393017	1.40559	435	426	20	27543	ACVRL1,DLG1,SDK2,ZFP703,NTN1,IL1RAPL1,COL16A1,NEGR1,UGT8A,RAPGEF1,PEAK1,RHOD,LSR,TPBG,PARD6B,CLDN11,AGT,TEK,PCDHB16,THSD1
GO:BP	leukocyte activation	GO:0045321	0.0413612	1.38341	1046	426	35	27543	PELI1,DLG1,NMI,CCDC88B,RBPJ,NTN1,NR1H3,STAP1,DOCK8,EPHB4,APLF,TMEM131L,CD300LF,IL2RB,CEBPA,PREX1,MILR1,RARA,LOXL3,CD38,IL1RL2,CCR6,TLR6,KLRE1,SCGB1A1,CD160,TYK2,BATF2,NFAM1,TLR4,RHBDD3,TNFSF8,HAVCR2,TMEM98,XCL1
GO:BP	circulatory system development	GO:0072359	0.041983	1.37693	1180	426	38	27543	HIF1A,TIPARP,ACVRL1,TAFAZZIN,AMOTL1,COL11A1,COL3A1,COL15A1,BRPF1,PKD1,RBPJ,LTBP1,GPR4,MKS1,EPHB4,MAML1,PTPRM,FREM2,RAPGEF1,ITGAX,VANGL2,C1GALT1,COL8A1,RARA,DVL2,ASB2,SGCD,PLN,HYAL1,EMCN,AGT,TEK,TBXA2R,CD160,DCN,FAP,GPC3,ANGPTL7
GO:BP	regulation of anatomical structure morphogenesis	GO:0022603	0.0431925	1.36459	961	426	33	27543	HIF1A,ACVRL1,DLG1,DOCK1,MYO19,ESR1,SHTN1,RBPJ,NTN1,MFSD2A,PLXNA3,TRIOBP,CSPG5,GPR4,MKS1,EPHB4,PTPRM,ITGAX,VANGL2,PREX1,APCDD1,RHOD,DVL2,CDH4,SEMA4G,HYAL1,AGT,TEK,TBXA2R,CD160,DCN,ARC,GPC3
GO:BP	anatomical structure formation involved in morphogenesis	GO:0048646	0.0435679	1.36083	1182	426	38	27543	NFIB,HIF1A,ACVRL1,AMOTL1,COL11A1,COL15A1,SDK2,BRPF1,RBPJ,PALB2,GPR4,MKS1,APAF1,AU040320,EPHB4,UGT8A,PTPRM,ITGAX,VANGL2,CECR2,C1GALT1,COL8A1,RARA,COL6A1,DVL2,XRCC2,GDF15,ADAMTS15,KIF20B,HYAL1,EMCN,AGT,TEK,TBXA2R,CD160,DCN,FAP,CDK20
GO:BP	cellular response to organic substance	GO:0071310	0.045072	1.34609	2794	426	71	27543	DDRGK1,GBP7,HIF1A,TIPARP,ACVRL1,NMI,NFKB1,GBP9,COL3A1,NPC1,ADCY6,ESR1,ZFP703,RBPJ,CRIM1,ADCY5,RPTOR,NR1H3,GBP5,COL16A1,STAP1,LDLRAP1,DOCK8,LTBP1,APAF1,TRAF3,EPG5,SPON2,SESN3,CD300LF,ADAMTS7,RAPGEF1,PARP16,IL2RB,OSBPL7,FBXO32,CHEK1,ENDOG,CEBPA,UGGT2,VRK2,RARA,COL6A1,F830016B08RIK,LRCH1,KCNK4,TNIP3,GDF15,ABCD4,GAREM1,HYAL1,ACKR1,IL1RL2,CCR6,GDF9,AGT,TLR6,TEK,TBXA2R,BAIAP2L1,MCM7,CXCL1,RIPK1,CLTRN,T…
GO:BP	regulation of molecular function	GO:0065009	0.0455824	1.3412	3003	426	75	27543	TAX1BP3,DDRGK1,PELI1,NFIB,COX11,HIF1A,DLG1,DOCK1,NFKB1,RASA3,RALGAPA2,CRTAC1,BRPF1,PKD1,ESR1,RASA4,CRIM1,RPTOR,NR1H3,HOMER1,PLXNA3,STAP1,LDLRAP1,DMPK,DOCK8,NEIL1,CRTC2,MAP3K4,APAF1,ETAA1,RASGEF1C,TRAF3,EPHB4,FARP2,GRAMD4,COL6A3,STIMATE,RAPGEF1,WFDC1,VANGL2,PARP16,PRR5,PREX1,RARA,DVL2,PLEKHG2,LRCH1,TRIM27,RCC1,SERPINB6B,PLN,TAFA1,TNFSF10,LEKR1,MET,SIMC1,UGT1A7C,AGT,TLR6,TEK,SCGB1A1,CTLA2B,CDC20,RI…
GO:BP	immune system process	GO:0002376	0.0467829	1.32991	2849	426	72	27543	H2-K1,GBP7,PELI1,HIF1A,TIPARP,TAFAZZIN,DLG1,NMI,DOCK1,NFKB1,GBP9,COL3A1,CCDC88B,ESR1,RBPJ,NTN1,NR1H3,GBP5,STAP1,DOCK8,WDR38,TRAF3,PRG4,EPHB4,APLF,EPG5,FARP2,GRAMD4,SPON2,TMEM131L,CD300LF,RAPGEF1,IL2RB,CEBPA,PREX1,MILR1,RARA,GCNT1,LRCH1,ASB2,TRIM27,TNIP3,CD200R1,KLRD1,IL18BP,TNFSF10,LOXL3,CD38,IL1RL2,CCR6,TLR6,TEK,KLRE1,SCGB1A1,CD160,CXCL1,TYK2,BATF2,RIPK1,C1RA,NFAM1,TLR4,RHBDD3,MMP12,TNFSF8,HAVCR…
GO:BP	response to organic substance	GO:0010033	0.0469827	1.32806	3750	426	89	27543	ARPC1B,DDRGK1,GBP7,PELI1,HIF1A,TIPARP,ACVRL1,IER2,NMI,NFKB1,GBP9,COL3A1,NPC1,ADCY6,ESR1,ZFP703,RBPJ,CRIM1,ADCY5,RPTOR,NR1H3,GBP5,HOMER1,COL16A1,STAP1,LDLRAP1,DOCK8,SLC6A1,LTBP1,APAF1,TRAF3,EPG5,SPON2,VPS13C,SESN3,CD300LF,ADAMTS7,RAPGEF1,PARP16,IL2RB,OSBPL7,FBXO32,CHEK1,ERLIN1,ENDOG,CEBPA,UGGT2,NMNAT3,VRK2,ARSA,RARA,COL6A1,F830016B08RIK,GCNT1,LRCH1,KCNK4,TNIP3,PLN,GDF15,AVPR1A,OVCA2,CD38,ABCD4,GAR…
GO:BP	regulation of cellular biosynthetic process	GO:0031326	0.0495953	1.30456	4136	426	96	27543	DDRGK1,PELI1,NFIB,HIF1A,ACVRL1,TAFAZZIN,H1F2,DLG1,IER2,NMI,USP2,NFKB1,TET3,NPAS3,BRPF1,PKD1,ESR1,ZFP703,TAF4B,ZFP473,RBPJ,RPTOR,NR1H3,ICE1,RBPMS,MFSD2A,KCNH2,ZFP553,PRDM11,NAT10,RFX5,ZFP521,CRTC2,JADE2,MAP3K4,ZFP7,2610021A01RIK,GMEB2,TRAF3,ZFP108,EAF2,ZFP607A,ZFP516,PASK,MAML1,MIDEAS,MACROH2A2,ZSCAN12,PXYLP1,CHEK1,ERLIN1,CEBPA,TAF4,TRIM45,RARA,DVL2,ZFP879,ZFP446,TRIM27,ZFP503,TNIP3,CENPJ,ZFP354A,…
GO:BP	pattern recognition receptor signaling pathway	GO:0002221	0.0496043	1.30448	177	426	12	27543	PELI1,NMI,ESR1,NR1H3,TRAF3,EPG5,GRAMD4,CD300LF,TNIP3,TLR6,TLR4,HAVCR2
GO:BP	regulation of transcription by RNA polymerase II	GO:0006357	0.0496119	1.30441	2494	426	65	27543	DDRGK1,NFIB,HIF1A,ACVRL1,H1F2,DLG1,IER2,USP2,NFKB1,TET3,BRPF1,PKD1,ESR1,TAF4B,ZFP473,RBPJ,NR1H3,ZFP553,RFX5,ZFP521,CRTC2,JADE2,ZFP7,2610021A01RIK,GMEB2,ZFP108,EAF2,ZFP607A,ZFP516,MAML1,MIDEAS,MACROH2A2,ZSCAN12,CHEK1,CEBPA,TAF4,RARA,DVL2,ZFP879,ZFP446,TRIM27,TNIP3,ZFP354A,ZFP354C,NUPR1L,MRGBP,MET,NFE2L3,TEAD3,ZFP78,SCGB1A1,BATF2,ZFP202,RIPK1,ZHX2,TLR4,DCN,MLLT1,ZFP3,MMP12,ZFP300,TNFSF8,ZFP41,ZSCAN…
GO:BP	cytokine production	GO:0001816	0.0499451	1.30151	756	426	28	27543	GBP7,PELI1,HIF1A,NMI,NFKB1,COL3A1,CCDC88B,SETD4,GBP5,LTBP1,TRAF3,SPON2,RARA,TRIM27,CD200R1,IL1RL2,TLR6,TEK,KLRE1,SCGB1A1,CD160,TYK2,RIPK1,NFAM1,TLR4,MMP12,HAVCR2,XCL1
REAC	Collagen degradation	REAC:R-MMU-1442490	0.00268269	2.57143	44	205	8	8710	COL11A1,COL3A1,COL15A1,COL6A3,MMP11,COL8A1,COL6A1,MMP12
REAC	O-linked glycosylation	REAC:R-MMU-5173105	0.0049628	2.30427	95	205	11	8710	ADAMTS20,GALNT10,GALNT18,SPON2,ADAMTS7,C1GALT1,ADAMTSL4,GCNT1,B3GALNT2,ADAMTS15,B3GNT5
REAC	Collagen chain trimerization	REAC:R-MMU-8948216	0.0111812	1.95151	39	205	7	8710	COL11A1,COL3A1,COL15A1,COL16A1,COL6A3,COL8A1,COL6A1
WP	Oxidative damage response	WP:WP1496	0.00453751	2.34318	39	86	6	4305	MAP3K1,NFKB1,APAF1,TRAF3,C1RA,C1S1
WP	Apoptosis modulation by HSP70	WP:WP166	0.00995532	2.00194	16	86	4	4305	MAP3K1,NFKB1,APAF1,RIPK1
